# Supplementary material for: Phylogenetically and catabolically diverse diazotrophs reside in deep-sea cold seep sediments
Source: Nat Commun. 2022 Aug 19;13:4885. doi: 10.1038/s41467-022-32503-w (PMC9391474; doi:10.1038/s41467-022-32503-w)
Supplement: Supplementary file 4 — Supplementary Data 1 [file 41467_2022_32503_MOESM4_ESM.xlsx]

## Sheet: Sheet1
Supplementary Data 1 Sampling and sequencing information for metagenomic and metatranscriptomic data used in this study, including geographic location of cold seeps, cold seep types, sample depths, water depths, sequencing platform, data size, NCBI accession numbers, and source references.
Geographic location	Abbreviation	Type	NCBI BioProject	Sample name	Depth (mbsf)	Water depth (m)	Metagenomic and metatranscriptomic data
							SRA accession (metagenomes)	SRA accession (metatranscriptomes)	Sequencing platform	Publication data information
										Source DOI	Source reference
Haakon Mosby mud volcano	HM	mud volcano	PRJNA248084	HM_c_0.1	0-0.1	1250	SRR1971625	NA	Illumina HiSeq 1000	DOI: 10.1038/s41396-018-0263-1	Ruff, S.E. et al. In situ development of a methanotrophic microbiome in deep-sea sediments. ISME J 13, 197-213 (2019)
				HM_b_0.1	0-0.1		SRR1971624	NA	Illumina HiSeq 1000
				HM_2.8	2.8		SRR1971622	NA	Illumina HiSeq 1000
				HM_b_3.8	3.8		SRR1971621	NA	Illumina HiSeq 1000
				HM_a_3.8	3.8		SRR1971620	NA	Illumina HiSeq 1000
				HM_a_0.1	0-0.1		SRR1971619	NA	Illumina HiSeq 1000
Pacific Ocean: Eastern North Pacific, ODP site 1244	ENP	gas hydrate	PRJNA390944	ENP_3.55	3.55	895	SRR5716301	NA	Illumina HiSeq 2500	DOI: 10.1111/1462-2920.15656	Glass, J.B. et al. Microbial metabolism and adaptations in Atribacteria-dominated methane hydrate sediments. Environ Microbiol 23, 4646-4660 (2021)
							SRR5716302	NA	Illumina HiSeq 2500
				ENP_2	2		SRR5716303	NA	Illumina HiSeq 2500
							SRR5716304	NA	Illumina HiSeq 2500
				ENP_18.1	18.1		SRR5716305	NA	Illumina HiSeq 2500
							SRR5716306	NA	Illumina HiSeq 2500
				ENP_8.6	8.6		SRR5716307	NA	Illumina HiSeq 2500
							SRR5716308	NA	Illumina HiSeq 2500
				ENP_20.69	20.69		SRR5716309	NA	Illumina HiSeq 2500
							SRR5716310	NA	Illumina HiSeq 2500
				ENP_68.55	68.55		SRR5716311	NA	Illumina HiSeq 2500
							SRR5716312	NA	Illumina HiSeq 2500
				ENP_35.65	35.65		SRR5716313	NA	Illumina HiSeq 2500
							SRR5716314	NA	Illumina HiSeq 2500
Mediterranean Sea, Amon mud volcano	MS	mud volcano	PRJNA431796	MS	NA	NA	SRR6660645	NA	Illumina MiSeq	NA (download from NCBI’s Sequence Read Archive)
Pacific Ocean: Santa Monica Mounds	SMM	gas hydrate	PRJNA431796	SMM_0.3	0-0.3	860.5	SRR6660646	NA	Illumina NextSeq 500	DOI: 10.1038/s41396-021-01047-0	Yu, H. et al. Sulfate differentially stimulates but is not respired by diverse anaerobic methanotrophic archaea. ISME J 16, 168-177 (2022)
Scotian Basin	SB	oil and gas seep	PRJNA598277	SB_0	0	2306	SRR12623516	NA	Illumina NextSeq 500	DOI: 10.1038/s41467-020-19648-2	Dong, X. et al. Thermogenic hydrocarbon biodegradation by diverse depth-stratified microbial populations at a Scotian Basin cold seep. Nat Commun 11, 5825 (2020)
				SB_0.2	0.2		SRR12623517	NA	Illumina NextSeq 500
				SB_0.6	0.6		SRR12623518	NA	Illumina NextSeq 500
				SB_1	1		SRR12623519	NA	Illumina NextSeq 500
				SB_1.5	1.5		SRR12623520	NA	Illumina NextSeq 500
				SB_2	2		SRR12623521	NA	Illumina NextSeq 500
				SB_2.5	2.5		SRR12623522	NA	Illumina NextSeq 500
Western Gulf of Mexico	WGoM	asphalt volcano	PRJEB32776	WGM_0.03	0.00-0.03	2925	ERR3365594	NA	Illumina HiSeq 1500	DOI: 10.1128/mBio.01814-19	Laso-Perez, R. et al. Anaerobic Degradation of Non-Methane Alkanes by "Candidatus Methanoliparia" in Hydrocarbon Seeps of the Gulf of Mexico. mBio 10, e01814-01819 (2019)
					0.00-0.03		ERR3365595	NA	Illumina HiSeq 1500
					0.00-0.03		ERR3341267	NA	Illumina HiSeq 1500
					0.00-0.03		ERR3341266	NA	Illumina HiSeq 1500
					0.00-0.03		ERR3341265	NA	Illumina MiSeq
					0.00-0.03		ERR3341264	NA	Illumina MiSeq
				WGM_0.15	0.15		ERR3341263	NA	Illumina MiSeq
Gulf of Mexico	GoM	oil and gas seep	PRJNA553005	GoM_a_0.15	0.1-0.15	~1600	SRR9649755	NA	Illumina HiSeq 2500	DOI: 10.1038/s41598-020-62840-z	Zhao, R. et al. Metagenomic views of microbial dynamics influenced by hydrocarbon seepage in sediments of the Gulf of Mexico. Sci Rep 10, 5772 (2020)
				GoM_b_0.15	0.1-0.15		SRR9649756	NA	Illumina HiSeq 2500
				GoM_c_0.15	0.1-0.15		SRR9649758	NA	Illumina HiSeq 2500
				GoM_d_0.15	0.1-0.15		SRR9649759	NA	Illumina HiSeq 2500
				GoM_e_0.15	0.1-0.15		SRR9649760	NA	Illumina HiSeq 2500
South China Sea: Jiaolong cold seep	JL	oil and gas seep	PRJCA000792/PRJNA831433	JL_0.02	0-0.02	1143	SRR19020600	SRR19238836	Illumina HiSeq 2500	DOI: 10.1007/s42995-020-00057-9; DOI: 10.1111/1462-2920.15796	Li, W.-L. et al. Metabolic diversification of anaerobic methanotrophic archaea in a deep-sea cold seep. Mar Life sci Technol 2, 431-441 (2020); Li, W.-L. et al. Microbial ecology of sulfur cycling near the sulfate–methane transition of deep-sea cold seep sediments. Environ Microbiol 23, 6844-6858 (2021)
				JL_0.06	0.04-0.06		SRR19020599	SRR19238835	Illumina HiSeq 2500
				JL_0.1	0.08-0.10		SRR19020591	SRR19238834	Illumina HiSeq 2500
				JL_0.14	0.12-0.14		SRR19020590	SRR19238833	Illumina HiSeq 2500
Haiyang4 cold seep	HY4	methane seep	PRJNA702903/PRJNA831433	HY4_0.02	0-0.02	3005.56	SRR19020584	NA	Illumina NovaSeq6000	DOI: 10.1111/1462-2920.15796	Li, W.-L. et al. Microbial ecology of sulfur cycling near the sulfate–methane transition of deep-sea cold seep sediments. Environ Microbiol 23, 6844-6858 (2021)
				HY4_0.08	0.06-0.08		SRR19020588	NA	Illumina NovaSeq6000
				HY4_0.1	0.08-0.10		SRR19020587	NA	Illumina NovaSeq6000
				HY4_0.18	0.16-0.18		SRR19020586	NA	Illumina NovaSeq6000
				HY4_0.24	0.22-0.24		SRR19020585	NA	Illumina NovaSeq6000
				HY4_0.26	0.24-0.26		SRR19020584	NA	Illumina NovaSeq6000
Site F cold seep	SF	methane seep		SF_0.02	0-0.02	1162.52	SRR19020598	NA	Illumina NovaSeq6000
				SF_0.08	0.06-0.08		SRR19020597	NA	Illumina NovaSeq6000
				SF_0.1	0.08-0.10		SRR19020596	NA	Illumina NovaSeq6000
				SF_0.12	0.10-0.12		SRR19020595	NA	Illumina NovaSeq6000
				SF_0.18	0.16-0.18		SRR19020594	NA	Illumina NovaSeq6000
				SF_0.2	0.18-0.20		SRR19020593	NA	Illumina NovaSeq6000
				SF_0.26	0.24-0.26		SRR19020592	NA	Illumina NovaSeq6000
Haima seep	Haima1	methane seep	PRJNA628571/PRJNA831433	Haima1_0.04	0.02-0.04	1380	SRR18920794	NA	Illumina HiSeq 2500	DOI: 10.1016/j.dsr.2021.103489	Lu, R. et al. Asgard archaea in the haima cold seep: Spatial distribution and genomic insights. Deep Sea Res Part 1 Oceanogr Res Pap 170, 103489 (2021)
				Haima1_0.12	0.10-0.12		SRR18920793	NA	Illumina HiSeq 2500
				Haima1_0.2	0.18-0.20		SRR18920792	NA	Illumina HiSeq 2500
				Haima1_a_0.28	0.26-0.28		SRR18920791	NA	Illumina HiSeq 2500
				Haima1_b_0.28	0.26-0.28		SRR18920790	NA	Illumina HiSeq 2500
	Haima3	methane seep		Haima3_0.12	0.10-0.12	1380	SRR18936880	NA	Illumina HiSeq 2500
				Haima3_0.2	0.18-0.20		SRR18936879	NA	Illumina HiSeq 2500
				Haima3_0.28	0.26-0.28		SRR18936878	NA	Illumina HiSeq 2500
				Haima3_0.36	0.34-0.36		SRR18936877	NA	Illumina HiSeq 2500
				Haima3_0.76	0.74-0.76		SRR18936876	NA	Illumina HiSeq 2500
	Haima5	methane seep		Haima5_0.02	0-0.02	1390	SRR18936875	NA	Illumina HiSeq 2500
				Haima5_0.06	0.04-0.06		SRR18936874	NA	Illumina HiSeq 2500
				Haima5_0.14	0.12-0.14		SRR18936873	NA	Illumina HiSeq 2500
				Haima5_0.22	0.20-0.22		SRR18936872	NA	Illumina HiSeq 2500
				Haima5_0.3	0.28-0.30		SRR18936871	SRR19238832	Illumina HiSeq 2500
	Haima_S11	methane seep	PRJNA738468	S11_6	1.6-1.7	1375	NA	SRR15719353	Illumina Hiseq Xten	DOI: 10.1101/2022.05.09.490922	Dong, X. et al. Evolutionary ecology of microbial populations inhabiting deep sea sediments associated with cold seeps. bioRxiv, (2022)
