# Supplementary material for: Phylogenetically and catabolically diverse diazotrophs reside in deep-sea cold seep sediments
Source: Nat Commun. 2022 Aug 19;13:4885. doi: 10.1038/s41467-022-32503-w (PMC9391474; doi:10.1038/s41467-022-32503-w)
Supplement: Supplementary file 5 — Supplementary Data 2 [file 41467_2022_32503_MOESM5_ESM.xlsx]

## Sheet: Sheet1
Supplementary Data 2 Relative abundances of nifH and the oxidative mcrA genes used for drawing Figure 3c. The percentages were calculated by dividing the RPKM (Reads per kilo base per million mapped reads) value of nifH genes by the mean RPKM value estimated from 14 single-copy marker genes.
SRA	Samples	Site	NifH (%)	Methane oxidation (%)
SRR9649755	GoM_a_0.15	GoM	1.63514	0.0980564
SRR9649756	GoM_b_0.15	GoM	58.6731	40.4477
SRR9649758	GoM_c_0.15	GoM	93.1938	60.4522
SRR9649759	GoM_d_0.15	GoM	83.9026	58.7584
SRR9649760	GoM_e_0.15	GoM	91.6743	63.2281
ERR3341263	WGM_0.15	WGM	79.9772	25.2508
ERR3341264	WGM_0.03	WGM	26.9882	5.61918
ERR3341265	WGM_0.03	WGM	35.7087	7.97836
ERR3341266	WGM_0.03	WGM	40.0593	6.66937
ERR3341267	WGM_0.03	WGM	40.2524	8.05092
ERR3365594	WGM_0.03	WGM	45.9358	9.77576
ERR3365595	WGM_0.03	WGM	41.8032	9.45421
GA-1	SF_0.08	SF	30.4768	10.4558
GA-2	SF_0.1	SF	34.5085	12.7282
GA-3	SF_0.12	SF	30.2003	11.4919
HDNA3	SF_0.02	SF	10.3196	2.80556
HDNA4	SF_0.18	SF	18.5656	4.42408
GA-4	SF_0.2	SF	29.1256	8.03581
GA-5	SF_0.26	SF	23.8702	8.6829
GA-6	HY4_0.08	HY4	1.70069	0.217029
GA-7	HY4_0.24	HY4	12.8395	6.01576
GJ-DNA-10	HY4_0.26	HY4	14.1859	6.37558
GJ-DNA-11	HY4_0.1	HY4	2.14915	0.571522
GJ-DNA-12	HY4_0.18	HY4	6.90239	3.42496
GJ-DNA-9	HY4_0.02	HY4	1.35416	0.108521
GDNA1	Haima5_0.06	Haima5	33.1288	12.2067
GDNA2	Haima5_0.14	Haima5	57.439	25.0001
GDNA3	Haima5_0.22	Haima5	48.8443	15.6709
GDNA4	Haima5_0.3	Haima5	55.7627	21.9546
GDNA6	Haima5_0.02	Haima5	29.1297	12.3449
GDNA17	Haima1_0.04	Haima1	4.4427	1.15977
GDNA18	Haima1_0.12	Haima1	5.05618	1.48319
GDNA19	Haima1_0.2	Haima1	29.4346	9.868
GDNA20	Haima1_a_0.28	Haima1	23.4166	9.44497
GDNA21	Haima1_b_0.28	Haima1	26.1863	11.13
GDNA22	Haima3_0.12	Haima3	14.6996	5.85536
GDNA23	Haima3_0.2	Haima3	7.58173	2.55067
GDNA24	Haima3_0.28	Haima3	16.6077	6.44619
GDNA25	Haima3_0.36	Haima3	2.87048	0.680026
GDNA26	Haima3_0.76	Haima3	4.08843	1.08274
SRR12623516	SB_0	SB	0.654258	0.00959914
SRR12623517	SB_0.2	SB	1.44346	0.273278
SRR12623518	SB_0.6	SB	57.9021	34.8327
SRR12623519	SB_1	SB	11.8678	5.64263
SRR12623520	SB_1.5	SB	28.5186	7.97702
SRR12623521	SB_2	SB	4.39538	1.68329
SRR12623522	SB_2.5	SB	3.90414	1.43302
SRR1971619	HM_a_0.1	HM	3.31575	0.25966
SRR1971620	HM_a_3.8	HM	15.369	0.060849
SRR1971621	HM_b_3.8	HM	15.248	5.7655
SRR1971622	HM_2.8	HM	7.42671	0.0189902
SRR1971624	HM_b_0.1	HM	14.8917	10.969
SRR1971625	HM_c_0.1	HM	2.92273	0.01645
SRR5716301	ENP_3.55	ENP	4.05222	0
SRR5716302	ENP_3.55	ENP	4.69369	0
SRR5716303	ENP_2	ENP	23.5425	0
SRR5716304	ENP_2	ENP	24.2133	0
SRR5716305	ENP_18.1	ENP	7.90726	21.7597
SRR5716306	ENP_18.1	ENP	6.72303	4.71468
SRR5716307	ENP_8.6	ENP	5.7603	0
SRR5716308	ENP_8.6	ENP	5.1072	0
SRR5716309	ENP_20.69	ENP	4.67778	0.0191573
SRR5716310	ENP_20.69	ENP	4.34928	0.0200997
SRR5716311	ENP_68.55	ENP	27.6474	0
SRR5716312	ENP_68.55	ENP	19.4027	0
SRR5716313	ENP_35.65	ENP	10.3807	0
SRR5716314	ENP_35.65	ENP	8.96701	0
SRR6660645	MS	MS	37.2302	17.409
SRR6660646	SMM_0.3	SMM	26.9042	16.5527
TianS1	JL_0.02	JL	12.8917	6.01627
TianS3	JL_0.06	JL	22.1075	11.329
TianS5	JL_0.1	JL	37.9518	18.3914
TianS7	JL_0.14	JL	47.8817	20.3169
