# Supplementary material for: Phylogenetically and catabolically diverse diazotrophs reside in deep-sea cold seep sediments
Source: Nat Commun. 2022 Aug 19;13:4885. doi: 10.1038/s41467-022-32503-w (PMC9391474; doi:10.1038/s41467-022-32503-w)
Supplement: Supplementary file 7 — Supplementary Data 4 [file 41467_2022_32503_MOESM7_ESM.xlsx]

## Sheet: Sheet1
Supplementary Data 4 Genome statistics of 35 nitrogen-fixing MAGs.
Bins	Taxonomy	Red_value	Completeness	Contamination	Strain heterogeneity	number of scaffolds	5S rRNA	16S rRNA	23S rRNA	tRNA count	GUNC analysis
											clade_separation_score	contamination_portion	n_effective_surplus_clades	mean_hit_identity	reference_representation_score	pass.GUNC
HM_cbin_48	d__Bacteria;p__Desulfobacterota;c__Desulfobacteria;o__Desulfobacterales;f__ETH-SRB1;g__B13-G4;s__	0.938457	82.49	1.69	20	459				25	0.18	0.03	0.06	0.64	0.48	TRUE
HM_cbin_52	d__Archaea;p__Halobacteriota;c__Methanosarcinia;o__Methanosarcinales;f__Methanosarcinaceae;g__MTP4;s__MTP4 sp9310u	N/A	99.81	0	0	227	2 present	HM_cbin_52_k127_814006_length_17491_cov_85.1241 (2619, 4087)	HM_cbin_52_k127_814006_length_17491_cov_85.1241 (6, 2326)	50	0	0	0	0.88	0.77	TRUE
HM_sbin_21_2	d__Archaea;p__Halobacteriota;c__Methanosarcinia;o__Methanotrichales;f__Methanotrichaceae;g__Methanothrix_A;s__Methanothrix_A harundinacea_A	N/A	95.56	1.32	40	199	HM_sbin_21_2_k127_58423_length_5868_cov_11.0000 (528, 643)			39	0.08	0.05	0.11	0.76	0.72	TRUE
HMR_13C1559	d__Bacteria;p__Desulfobacterota;c__Desulfobacteria;o__C00003060;f__C00003106;g__C00003106;s__C00003106 sp001751015	N/A	88.39	1.29	0	186	HMR_13C1559_S13Ck141_115821_length_9096_cov_49.4616 (8455, 8564)			34	0.11	0.56	2.18	0.6	0.39	TRUE
HMR_13C2018	d__Bacteria;p__UBA6262;c__UBA6262;o__;f__;g__;s__	0.511998	95.51	1.38	0	248	HMR_13C2018_S13Ck141_207593_length_19387_cov_16.9226 (1128, 1238)	HMR_13C2018_S13Ck141_453662_length_23403_cov_17.9319 (1, 1234)	HMR_13C2018_S13Ck141_207593_length_19387_cov_16.9226 (1, 896)	40	0.15	0.48	1.92	0.53	0.23	TRUE
HMR_5C828	d__Bacteria;p__FCPU426;c__JAAXVQ01;o__JAAXVQ01;f__JAAXVQ01;g__;s__	0.718361	96	6.93	37.5	276		HMR_5C828_S5Ck141_1660791_length_4335_cov_9.0000 (3741, 4334)		43	0.1	0.02	0.05	0.48	0.42	TRUE
HMR17_21	d__Bacteria;p__Verrucomicrobiota;c__Lentisphaeria;o__Victivallales;f__;g__;s__	0.714477	73.99	6.52	9.52	295	3 present			29	0.46	0.18	0.45	0.55	0.27	FALSE
HMR20_26	d__Archaea;p__Halobacteriota;c__Methanosarcinia;o__Methanosarcinales;f__HR1;g__UBA7939;s__	0.9736	50.88	5.96	85.71	92			2 present	8	0.84	0.11	0.24	0.62	0.44	FALSE
HMR23_11	d__Bacteria;p__Desulfobacterota;c__Desulfobulbia;o__Desulfobulbales;f__BM004;g__;s__	0.766878	63.48	4.79	53.85	299				11	0.42	0.05	0.1	0.65	0.54	TRUE
HMR23_7	d__Archaea;p__Halobacteriota;c__Methanosarcinia;o__Methanosarcinales;f__HR1;g__UBA7939;s__UBA7939 sp009649835	N/A	77.78	1.96	66.67	299				35	0.33	0.04	0.08	0.61	0.45	TRUE
HMR26_13	d__Archaea;p__Halobacteriota;c__Methanosarcinia;o__Methanosarcinales;f__HR1;g__UBA7939;s__UBA7939 sp009649835	N/A	71.24	1.8	80	222				26	0.54	0.07	0.15	0.6	0.47	FALSE
HY4_Co_17	d__Bacteria;p__Chloroflexota;c__Anaerolineae;o__Anaerolineales;f__E44-bin32;g__E44-bin32;s__	0.985061	64	3.69	66.67	241	HY4_Co_17_k141_987867_length_3194_cov_61.5473 (686, 795)	4 present	2 present	19	0.74	0.22	0.58	0.61	0.48	FALSE
JL_TianS7_2	d__Bacteria;p__Caldatribacteriota;c__JS1;o__SB-45;f__34-128;g__34-128;s__	0.944333	52.93	9.05	16.67	88				3	0.9	0.57	1.68	0.73	0.54	FALSE
MS_sbin_11	d__Archaea;p__Halobacteriota;c__Methanosarcinia;o__Methanosarcinales;f__HR1;g__UBA7939;s__	0.976216	80.07	0.65	0	288	MS_sbin_11_k141_9347_length_27867_cov_307.0723 (7470, 7586)	MS_sbin_11_k141_9347_length_27867_cov_307.0723 (11110, 12575)	MS_sbin_11_k141_9347_length_27867_cov_307.0723 (7682, 10599)	42	0.18	0.03	0.06	0.6	0.41	TRUE
SB_cbin_23	d__Bacteria;p__Desulfobacterota;c__Desulfobacteria;o__Desulfobacterales;f__ETH-SRB1;g__;s__	0.805627	92.9	1.94	66.67	334	SB_cbin_23_k141_3819635_length_36266_cov_65.0887 (35687, 35797)			37	0.32	0.04	0.08	0.64	0.5	TRUE
SB_sbin_3_3	d__Archaea;p__Halobacteriota;c__Syntropharchaeia;o__ANME-1;f__ANME-1;g__QEXZ01;s__	0.979672	62.61	4.05	33.33	181				23	0.21	0.3	0.72	0.54	0.47	TRUE
SB_sbin_4_35	d__Archaea;p__Halobacteriota;c__Methanosarcinia;o__Methanosarcinales;f__Methanosarcinaceae;g__;s__	0.72167	95.92	0	0	134				46	0.16	0.08	0.16	0.67	0.46	TRUE
SB_sbin_5_11	d__Bacteria;p__Desulfobacterota;c__Desulfobacteria;o__Desulfobacterales;f__ETH-SRB1;g__JACNLL01;s__	0.936655	87.74	2.71	20	323		SB_sbin_5_11_k141_474256_length_13720_cov_59.3450 (1, 908)		44	0.19	0.04	0.08	0.66	0.47	TRUE
SB_sbin_5_18	d__Archaea;p__Halobacteriota;c__Methanosarcinia;o__Methanosarcinales;f__Methanosarcinaceae;g__;s__	0.720269	81.7	2.64	66.67	269	2 present	SB_sbin_5_18_k141_141916_length_6592_cov_22.1728 (5690, 6591)	SB_sbin_5_18_k141_342936_length_9082_cov_28.3264 (8061, 9079)	35	0.24	0.08	0.17	0.68	0.5	TRUE
SB_sbin_5_3	d__Bacteria;p__Desulfobacterota;c__Syntrophia;o__Syntrophales;f__;g__;s__	0.690398	50.79	2.1	100	217	SB_sbin_5_3_k141_232544_length_8086_cov_155.8468 (7523, 7633)			21	0.33	0.03	0.06	0.64	0.5	TRUE
SB_sbin_6_17	d__Archaea;p__Halobacteriota;c__Methanosarcinia;o__Methanosarcinales;f__Methanosarcinaceae;g__;s__	0.722555	88.89	0.65	0	165	2 present			39	0.21	0.09	0.2	0.67	0.5	TRUE
SB_sbin_7_17	d__Archaea;p__Halobacteriota;c__Methanosarcinia;o__Methanosarcinales;f__Methanosarcinaceae;g__;s__	0.72106	97.55	0.65	0	104	SB_sbin_7_17_k141_466738_length_12402_cov_25.8691 (10785, 10901)	SB_sbin_7_17_k141_255688_length_7237_cov_25.8396 (30, 446)	SB_sbin_7_17_k141_466738_length_12402_cov_25.8691 (11197, 12395)	45	0.18	0.08	0.17	0.67	0.47	TRUE
SB_sbin_7_50	d__Bacteria;p__Firmicutes_D;c__Dethiobacteria;o__DTU022;f__DTU022;g__;s__	0.866413	69.01	2.54	14.29	212		SB_sbin_7_50_k141_534364_length_3555_cov_14.0000 (7, 465)		19	0.39	0.14	0.34	0.56	0.47	TRUE
SB_sbin_8_44	d__Archaea;p__Halobacteriota;c__Methanosarcinia;o__Methanosarcinales;f__HR1;g__UBA7939;s__	0.978543	91.01	2.12	75	274	SB_sbin_8_44_k141_106471_length_24164_cov_141.7045 (6728, 6844)	SB_sbin_8_44_k141_106471_length_24164_cov_141.7045 (10377, 11842)	SB_sbin_8_44_k141_106471_length_24164_cov_141.7045 (6949, 9864)	40	0.16	0.14	0.32	0.58	0.51	TRUE
SF_Co_bin_125	d__Bacteria;p__Omnitrophota;c__Koll11;o__4484-171;f__4484-171;g__;s__	0.824829	75.86	3.76	0	244				23	0.49	0.04	0.09	0.58	0.32	FALSE
SF_Co_bin_152	d__Bacteria;p__UBA6262;c__UBA6262;o__;f__;g__;s__	0.511898	92.31	4.69	37.5	316				30	0.18	0.41	1.5	0.52	0.24	TRUE
SF_Co_bin_55	d__Archaea;p__Altarchaeota;c__Altarchaeia;o__IMC4;f__QMZM01;g__;s__	0.783857	86.1	2.74	50	108	SF_Co_bin_55_k141_6653302_length_32824_cov_59.3262 (19686, 19794)	SF_Co_bin_55_k141_829372_length_70727_cov_53.1191 (31663, 33146)	SF_Co_bin_55_k141_829372_length_70727_cov_53.1191 (33510, 36346)	31	0.27	0.2	0.51	0.51	0.34	TRUE
SF_Co_bin_98	d__Bacteria;p__Desulfobacterota;c__Desulfobulbia;o__Desulfobulbales;f__Desulfobulbaceae;g__;s__	0.892606	63.4	5.05	88.24	412				19	0.33	0.12	0.27	0.67	0.54	TRUE
SF_GA-4_7	d__Bacteria;p__Desulfobacterota;c__Desulfobulbia;o__Desulfobulbales;f__Desulfobulbaceae;g__;s__	0.894193	67.1	7.16	33.33	307				12	0.35	0.13	0.3	0.67	0.55	TRUE
SF_HDNA3_18	d__Archaea;p__Halobacteriota;c__Methanosarcinia;o__Methanosarcinales;f__HR1;g__QBUR01;s__	0.961929	50.15	0.65	0	54				1	0.44	0.11	0.24	0.59	0.53	TRUE
SMM_sbin_10	d__Bacteria;p__Desulfobacterota;c__Desulfobacteria;o__C00003060;f__C00003106;g__C00003106;s__C00003106 sp001751015	N/A	83.6	1.94	50	353				30	0.17	0.55	2.17	0.6	0.39	TRUE
SMM_sbin_21	d__Archaea;p__Halobacteriota;c__Methanosarcinia;o__Methanosarcinales;f__HR1;g__HR1;s__HR1 sp002926195	N/A	87.53	1.96	25	321				22	0.44	0.16	0.37	0.57	0.51	TRUE
WGoM_cbin_46	d__Bacteria;p__Chloroflexota;c__Dehalococcoidia;o__SZUA-161;f__SZUA-161;g__;s__	0.804676	53.45	2.07	33.33	223	WGoM_cbin_46_k141_743511_length_5925_cov_142.3987 (5798, 5901)	WGoM_cbin_46_k141_3741566_length_3175_cov_72.7904 (1537, 3061)	WGoM_cbin_46_k141_882443_length_4089_cov_39.2371 (1101, 4037)	9	0.36	0.39	1.33	0.58	0.39	TRUE
WGoM_cbin_51	d__Bacteria;p__Desulfobacterota;c__Desulfobacteria;o__Desulfobacterales;f__BuS5;g__BuS5;s__	0.948687	57.88	6.95	37.5	308				19	0.45	0.09	0.22	0.82	0.57	TRUE
WGoM_cbin_8	d__Bacteria;p__Desulfobacterota;c__Desulfobacteria;o__Desulfatiglandales;f__Desulfatiglandaceae;g__;s__	0.785111	86.29	2.87	25	277				32	0.18	0.16	0.4	0.6	0.45	TRUE
