# Supplementary material for: Phylogenetically and catabolically diverse diazotrophs reside in deep-sea cold seep sediments
Source: Nat Commun. 2022 Aug 19;13:4885. doi: 10.1038/s41467-022-32503-w (PMC9391474; doi:10.1038/s41467-022-32503-w)
Supplement: Supplementary file 8 — Supplementary Data 5 [file 41467_2022_32503_MOESM8_ESM.xlsx]

## Sheet: Sheet1
Supplementary Data 5 Relative abundance of dereplicated nitrogen-fixing MAGs used for drawing Supplementary Figure 5.
Bins	Taxonomy	ENP_2	ENP_3.55	ENP_8.6	ENP_18.1	ENP_20.69	ENP_35.65	ENP_68.55	SMM_0.3	HM_a_0.1	HM_b_0.1	HM_c_0.1	HM_2.8	HM_a_3.8	HM_b_3.8	MS	WGM_0.03	WGM_0.15	SB_0	SB_0.2	SB_0.6	SB_1	SB_1.5	SB_2	SB_2.5	GoM_a_0.15	GoM_b_0.15	GoM_c_0.15	GoM_d_0.15	GoM_e_0.15	JL_0.02	JL_0.06	JL_0.1	JL_0.14	Haima1_0.04	Haima1_0.12	Haima1_0.2	Haima1_a_0.28	Haima1_b_0.28	Haima3_0.12	Haima3_0.2	Haima3_0.28	Haima3_0.36	Haima3_0.76	Haima5_0.02	Haima5_0.06	Haima5_0.14	Haima5_0.22	Haima5_0.3
WGoM_cbin_46	d__Bacteria;p__Chloroflexota;c__Dehalococcoidia;o__SZUA-161;f__SZUA-161;g__;s__	0	0	0	0	0	0	0	0	0	0	0	0	0	0	0	0.0402838	0	0	0	0	0	0	0	0	0	0	0	0	0	0	0	0	0	0	0	0	0	0	0	0	0	0	0	0	0	0	0	0
HY4_Co_17	d__Bacteria;p__Chloroflexota;c__Anaerolineae;o__Anaerolineales;f__E44-bin32;g__E44-bin32;s__	0	0	0	0	0	0	0	0.0605919	0.0148746	0	0	0	0	0.0262783	0	0.0311901	0	0	0.0996776	0	0.00588551	0.0127554	0.0162578	0.0116038	0.054802	0.0359574	0.0193118	0.023814	0.0181507	0.0423136	0.0485153	0.0358405	0.0511235	0.0246398	0.0255735	0.0400095	0.0501987	0.0630654	0.0520647	0.0557679	0.0513132	0.0327747	0.0293507	0.0349984	0.041253	0.051419	0	0.0359767
SB_sbin_5_3	d__Bacteria;p__Desulfobacterota;c__Syntrophia;o__Syntrophales;f__;g__;s__	0	0	0	0	0	0	0	0	0	0	0	0	0	0	0	0.116577	0	0	0.0242044	0.0456356	0.704035	0.417889	0.197627	0.467828	0	0	0.023031	0.0268716	0.0227124	0	0	0	0	0	0	0	0	0	0	0	0	0	0	0	0	0	0	0
SF_Co_bin_98	d__Bacteria;p__Desulfobacterota;c__Desulfobulbia;o__Desulfobulbales;f__Desulfobulbaceae;g__;s__	0	0	0	0	0	0	0	0	0.00785327	0	0	0	0	0	0	0	0	0	0	0	0	0	0	0	0	0	0	0	0	0.010468	0.0100326	0	0	0	0	0	0	0.00297887	0.0122557	0.0316791	0.00476178	0	0	0	0	0	0	0
HMR23_11	d__Bacteria;p__Desulfobacterota;c__Desulfobulbia;o__Desulfobulbales;f__BM004;g__;s__	0	0	0	0	0	0	0	0	0	0	0	0	0	0	0	0	0	0	0	0	0	0	0	0	0	0	0	0	0	0.00448603	0	0	0	0	0	0	0.00687525	0.00727442	0.0250562	0.117175	0.0201196	0	0	0	0	0	0	0
HM_cbin_48	d__Bacteria;p__Desulfobacterota;c__Desulfobacteria;o__Desulfobacterales;f__ETH-SRB1;g__B13-G4;s__	0	0	0	0	0	0	0	0.964419	0.00758671	0.0785234	0	0	0	2.1764	0.415883	0.0632143	0	0	0.0136636	0.0371208	0.0126689	0.0396872	0.0306531	0.0591513	0	0.0429198	0.0476381	0.0303085	0.042563	0.447104	0.673243	1.0039	1.40892	0.18793	0.420876	1.18383	0.55394	0.6839	0.491287	0.310834	0.965978	0.0531162	0.0944797	1.46059	1.62395	2.03853	1.58436	2.07729
SB_sbin_5_11	d__Bacteria;p__Desulfobacterota;c__Desulfobacteria;o__Desulfobacterales;f__ETH-SRB1;g__JACNLL01;s__	0	0	0	0	0	0	0	0.0720041	0	0	0	0	0	0.0366903	0	0.147323	0.121736	0	0.0229228	1.34371	0.184832	0.587633	0.0746215	0.113053	0	0.13947	0.670541	0.349024	0.581727	0.113428	0.271921	1.45091	1.76465	0.0250972	0.0292649	0.173937	0.0764025	0.0927498	0.170204	0.0371322	0.200616	0.00775637	0.0231299	0.134396	0.402233	0.421993	1.1871	0.787558
SB_cbin_23	d__Bacteria;p__Desulfobacterota;c__Desulfobacteria;o__Desulfobacterales;f__ETH-SRB1;g__;s__	0	0	0	0	0	0	0	0.0486893	0	0	0	0	0	0	0	0	0	0	0	0.00517309	0.0426163	0.196099	0.0490618	0	0	0	0	0	0	0	0	0	0	0	0	0.0405476	0.0212161	0.0270069	0.0382259	0.0276586	0.0409042	0.0138073	0.0119017	0.0431307	0.0599616	0.0786245	0.0712819	0.0824643
WGoM_cbin_51	d__Bacteria;p__Desulfobacterota;c__Desulfobacteria;o__Desulfobacterales;f__BuS5;g__BuS5;s__	0	0	0	0	0	0	0	0	0	0	0	0	0	0	0	0.909194	0	0	0	0	0	0.0106775	0.00665227	0	0	0	0	0.0160411	0	0	0	0	0	0	0	0	0	0	0	0	0	0	0	0	0	0	0	0
WGoM_cbin_8	d__Bacteria;p__Desulfobacterota;c__Desulfobacteria;o__Desulfatiglandales;f__Desulfatiglandaceae;g__;s__	0	0	0	0	0	0	0	0	0	0	0	0	0	0	0	0.0655272	0	0	0	0	0	0	0	0	0	0	0	0	0	0	0	0	0	0	0	0	0	0	0	0	0	0	0	0	0	0	0	0
HMR_13C1559	d__Bacteria;p__Desulfobacterota;c__Desulfobacteria;o__C00003060;f__C00003106;g__C00003106;s__C00003106 sp001751015	0	0	0	0	0	0	0	0.254203	0	0	0	0	0	0	0	0.00972846	0	0	0	0	0	0	0	0	0	0.00644431	0	0	0	0.00599558	0.010007	0	0	0.00399595	0.00666168	0.0313589	0.0220077	0.0472122	0.174546	0.0252946	0.0511575	0	0	1.90444	0.367975	0.589327	0.236052	0.898763
JL_TianS7_2	d__Bacteria;p__Caldatribacteriota;c__JS1;o__SB-45;f__34-128;g__34-128;s__	0.0580839	0.117447	0.514414	0.318902	0.175855	0.475055	0.480997	0.371045	0	0	0	0.047776	0.141393	0.516733	0.14579	0.127995	0.146538	0	0.547856	0.449309	0.637588	0.648538	0.79471	0.722391	0.0187319	0.283048	0.347629	0.407715	0.333233	0.262904	0.458496	1.64026	2.17886	0.0455892	0.0606636	0.380277	0.209202	0.254007	0.142298	0.111694	0.255057	0.11154	0.100306	0.243407	0.414103	0.589263	0.524658	0.620524
SB_sbin_7_50	d__Bacteria;p__Firmicutes_D;c__Dethiobacteria;o__DTU022;f__DTU022;g__;s__	0	0	0	0	0	0	0	0	0	0	0	0	0	0	0	0	0	0	0	0	0.00579367	0.0321702	0.225565	0.0827333	0	0	0	0	0	0	0	0	0	0	0	0	0	0	0	0	0	0	0	0	0	0	0	0
SF_Co_bin_125	d__Bacteria;p__Omnitrophota;c__Koll11;o__4484-171;f__4484-171;g__;s__	0	0	0	0	0	0	0	0.00817859	0	0	0	0	0	0	0	0	0	0	0	0	0	0	0	0	0	0	0	0	0	0.0184343	0.0212169	0.0356151	0.0219862	0	0	0.0053139	0.0085804	0.00747696	0	0	0	0	0	0.00953579	0.0183466	0.0467173	0	0.00798486
HMR17_21	d__Bacteria;p__Verrucomicrobiota;c__Lentisphaeria;o__Victivallales;f__;g__;s__	0	0	0	0	0	0	0	0	0	0	0	0	0	0	0	0	0	0	0	0	0	0	0	0	0	0	0	0	0	0	0	0	0	0.0687375	0.0481704	0.00785006	0.00649386	0.00486153	0	0	0	0	0	0	0	0	0	0
HMR_5C828	d__Bacteria;p__FCPU426;c__JAAXVQ01;o__JAAXVQ01;f__JAAXVQ01;g__;s__	0	0	0	0	0	0	0	0	0	0	0	0	0	0	0	0	0	0	0	0	0	0	0	0	0	0.00595433	0	0	0	0.00461621	0.0148705	0.0418283	0.0484384	0	0	0.0572424	0.0554719	0.080397	0	0	0	0	0	0	0	0.0073935	0	0
HMR_13C2018	d__Bacteria;p__UBA6262;c__UBA6262;o__;f__;g__;s__	0	0	0	0	0	0	0	0	0	0	0	0	0	0	0	0	0	0	0	0	0	0	0	0	0	0	0	0	0	0	0	0.00635355	0.00564913	0	0	0.056406	0.0111881	0.0116593	0.00381121	0	0.00567102	0	0	0.0234861	0.0136201	0.32106	0	0.0218405
SB_sbin_3_3	d__Archaea;p__Halobacteriota;c__Syntropharchaeia;o__ANME-1;f__ANME-1;g__QEXZ01;s__	0	0	0	0	0	0	0	0	0	0	0	0	0	0	0	0.0249438	5.50393	0.00173978	0.0865194	10.4442	0.614486	0.31152	0.148092	0.111222	0.00621096	0.557254	3.34983	1.6126	2.92315	0.0160025	0.0481724	0.598841	0.294054	0	0	0.0223627	0	0	0.0111562	0	0.0131677	0	0	0	0.0327543	0.0650096	0.0387639	0.0529574
HM_sbin_21_2	d__Archaea;p__Halobacteriota;c__Methanosarcinia;o__Methanotrichales;f__Methanotrichaceae;g__Methanothrix_A;s__Methanothrix_A harundinacea_A	0	0	0	0	0	0	0	0	0.00494274	0.19315	0.151747	3.64787	5.22894	0.563111	0	0	0	0	0	0	0	0	0	0	0	0	0	0	0	0	0	0	0	0	0	0	0	0	0	0	0	0	0	0	0	0	0	0
HM_cbin_52	d__Archaea;p__Halobacteriota;c__Methanosarcinia;o__Methanosarcinales;f__Methanosarcinaceae;g__MTP4;s__MTP4 sp9310u	0	0	0	0	0	0	0	0	0	0	0.016806	0.12103	5.28737	0	0	0	0	0	0	0	0	0	0	0	0	0	0	0	0	0	0	0	0	0	0	0	0	0	0	0	0	0	0	0	0	0	0	0
SB_sbin_4_35	d__Archaea;p__Halobacteriota;c__Methanosarcinia;o__Methanosarcinales;f__Methanosarcinaceae;g__;s__	0	0	0	0	0	0	0	0.0839336	0.0106523	1.91914	0	0	0	0.113076	0	0	0	0	0	0.00214508	1.40761	0.173024	0.109211	0.164133	0	0.0143509	0.0235325	0.0104328	0.0205694	0.0385499	0.0339031	0.0246111	0.0466327	0.0287301	0.0248992	0.134563	0.0551609	0.0534485	0.075272	0.0342557	0.0877859	0.0790407	0.0491765	0.0469543	0.14226	0.158566	0.661836	0.290591
HMR20_26	d__Archaea;p__Halobacteriota;c__Methanosarcinia;o__Methanosarcinales;f__HR1;g__UBA7939;s__	0	0	0	0	0	0	0	0.695353	0.010229	0	0	0	0	0.330266	0.44917	0.245597	0	0	0.0178449	0.0777524	0.0602164	0.172516	0.0245394	0.0652332	0	0.70456	0.672755	0.843202	0.654748	0.507072	0.816025	3.06013	2.93368	0.117648	0.1658	1.25109	1.74712	2.01869	0.277586	0.150777	0.382755	0.0260885	0.0461905	0.714975	0.914226	1.48203	1.40907	1.40482
SF_HDNA3_18	d__Archaea;p__Halobacteriota;c__Methanosarcinia;o__Methanosarcinales;f__HR1;g__QBUR01;s__	0	0	0	0	0	0	0	0.0504999	0.0193807	0.103677	0	0	0	0.8295	0	0	0	0	0	0	0	0	0	0	0	0	0	0	0	0.767749	0.836348	0.607009	0.474262	0.00368426	0.00518778	0.253179	0.162729	0.172358	0.0112176	0.0134181	0.00945607	0	0	0.0287021	0.0550895	0.286479	0	0.0569501
SB_sbin_8_44	d__Archaea;p__Halobacteriota;c__Methanosarcinia;o__Methanosarcinales;f__HR1;g__UBA7939;s__	0	0	0	0	0	0	0	0.508141	0	0	0	0	0	0.129008	0.178537	0.00809276	0	0	0.00329575	0.00888772	0.0381212	0.0946284	0.0519103	0.318611	0	0.098652	0.0938066	0.0716893	0.0840053	0.165578	0.234352	0.378381	0.355931	0.0277394	0.0317369	0.166321	0.303667	0.362859	0.0456613	0.102158	0.075072	0.0165598	0.0291416	0.109294	0.129342	0.201753	0.200573	0.221781
HMR23_7	d__Archaea;p__Halobacteriota;c__Methanosarcinia;o__Methanosarcinales;f__HR1;g__UBA7939;s__UBA7939 sp009649835	0	0	0	0	0	0	0	3.49204	0	0	0	0	0	0.148069	0.365947	0.00378472	0	0	0.0161013	0.0257576	0.14992	0.187178	0.010298	0.0611921	0.00643407	0.183789	0.113493	0.0854682	0.101879	1.08904	1.49424	1.09128	1.10864	0.0390158	0.0483904	0.431103	0.648995	0.760438	0.0903656	0.746645	0.41677	0.102063	0.159534	0.14892	0.153949	0.271074	0.219432	0.303552
MS_sbin_11	d__Archaea;p__Halobacteriota;c__Methanosarcinia;o__Methanosarcinales;f__HR1;g__UBA7939;s__	0	0	0	0	0	0	0	0.155788	0.00480784	0	0	0	0	0.235581	13.0155	0.00184664	0	0	0	0	0.010511	0.013396	0	0.0150537	0	0.0516098	0.0428843	0.0327798	0.038628	0.0545832	0.0780754	0.149463	0.130654	0.00978476	0.0131257	0.0691158	0.127389	0.161763	0.0199939	0.0326682	0.025267	0.00540614	0.0083777	0.0658334	0.054787	0.0962528	0.0916879	0.141137
SMM_sbin_21	d__Archaea;p__Halobacteriota;c__Methanosarcinia;o__Methanosarcinales;f__HR1;g__HR1;s__HR1 sp002926195	0	0	0	0	0	0	0	0.148591	0	0	0	0	0	0	0	0.00945542	0	0	0	0	0	0	0	0	0	0.00866561	0	0	0	0.0159246	0.0224689	0.0232252	0.0212524	0.00651874	0.00834548	0.030532	0.0265499	0.0709547	0.267345	0.0364321	0.0739918	0.00788852	0.00643496	2.02337	0.390251	0.686545	0.321491	1.60186
SF_Co_bin_55	d__Archaea;p__Altarchaeota;c__Altarchaeia;o__IMC4;f__QMZM01;g__;s__	0	0	0	0	0	0	0	0	0	0	0	0	0	0	0	0	0	0	0	0	0	0	0	0	0	0	0	0	0	0.0090331	0.0241754	0.0417151	0.0308057	0	0	0	0	0	0	0	0	0	0	0	0	0	0	0
unmapped		99.9419	99.8825	99.4856	99.6811	99.8241	99.525	99.519	93.0865	99.9197	97.7055	99.8315	96.1833	89.3423	94.8953	85.4291	98.1953	94.2278	99.9983	99.1679	87.5603	96.1257	97.1023	98.2608	97.8078	99.9138	97.8673	94.5956	96.49	95.1786	96.4267	94.9039	89.8106	89.1245	99.4109	99.1113	95.665	95.9068	95.1169	98.0917	98.1664	97.3202	99.544	99.442	93.008	95.1859	92.608	93.4537	91.3939
[truncated: 13 more columns]
