# Supplementary material for: Phylogenetically and catabolically diverse diazotrophs reside in deep-sea cold seep sediments
Source: Nat Commun. 2022 Aug 19;13:4885. doi: 10.1038/s41467-022-32503-w (PMC9391474; doi:10.1038/s41467-022-32503-w)
Supplement: Supplementary file 10 — Supplementary Data 7 [file 41467_2022_32503_MOESM10_ESM.xlsx]

## Sheet: Sheet
Supplementary Data 7 Detailed annotations used to draw Figure 5.

## Sheet: methane
Subsystem	Enzyme	KO number	Symbol	SB_sbin_3_3	SB_sbin_8_44	SF_HDNA3_18	MS_sbin_11	HMR26_13	HMR23_7	HMR20_26	SB_sbin_7_17	SB_sbin_4_35	HM_sbin_21_2	HM_cbin_52	SMM_sbin_21	SB_sbin_6_17	SB_sbin_5_18
Nitrogen fixation	nitrogenase iron protein	K02588	nifH	1	1	1	1	1	1	1	1	1	1	1	1	1	1
	nitrogenase molybdenum-iron protein alpha chain	K02586	nifD	1	1	1	1	1	1	1	1	1	1	1	1	1	1
	nitrogenase molybdenum-iron protein beta chain	K02591	nifK	1	1	1	1	1	1	1	1	1	1	1	1	1	1
FeMo/FeV/FeFe-cofactor synthesis	nitrogen fixation protein NifB	K02585	nifB	1	1	0	1	0	0	0	1	1	1	1	1	1	0
	nitrogenase molybdenum-cofactor synthesis protein NifE	K02587	nifE	0	0	1	1	1	1	0	0	0	1	1	0	1	1
	nitrogenase molybdenum-iron protein NifN	K02592	nifN	0	0	1	1	1	1	0	0	0	1	1	0	1	1
Nitrogen regulation	nitrogen regulatory protein PII 1	K02589	nifI1	1	1	1	1	1	1	1	1	1	1	1	1	1	1
	Nif-specific regulatory protein	K02584	nifA	0	0	0	0	0	0	0	0	0	0	0	0	0	0
	nitrogen regulatory protein PII 2	K02590	nifI2	1	1	1	1	1	1	1	1	1	1	1	1	1	1
Ammonium assimilation	glutamate dehydrogenase	K00261	gdhA	1	1	1	1	1	0	1	1	1	0	1	1	1	1
	glutamine synthetase	K01915	glnA	1	1	0	1	1	1	1	1	1	1	1	1	1	1
	glutamate synthase (NADPH) large chain	K00265	gltB	0	0	0	0	0	0	0	0	0	0	0	0	0	0
	glutamate synthase (NADPH) small chain	K00266	gltD	0	1	1	1	0	1	1	1	1	1	1	1	1	1
Methane metabolism	methyl-coenzyme M reductase alpha subunit	K00399	mcrA	1	1	1	1	1	1	1	1	1	1	1	0	0	0
	methyl-coenzyme M reductase beta subunit	K00401	mcrB	1	1	0	1	1	0	1	1	1	1	1	0	0	0
	methyl-coenzyme M reductase gamma subunit	K00402	mcrG	1	0	1	1	1	1	1	1	1	1	1	0	0	0
	methyl-coenzyme M reductase subunit C	K03421	mcrC	1	0	1	1	1	0	1	1	1	1	1	0	0	0
	mcrD;methyl-coenzyme M reductase subunit D	K03422	mcrD	0	0	0	1	1	0	1	1	1	1	1	0	0	0
	heterodisulfide reductase subunit A2	K03388	hdrA2	1	1	1	1	1	1	1	1	1	1	1	1	1	1
	heterodisulfide reductase subunit B2	K03389	hdrB2	1	1	1	1	0	1	0	1	1	1	1	1	1	1
	heterodisulfide reductase subunit C2	K03390	hdrC2	1	1	0	1	1	1	0	1	1	1	1	1	1	0
	heterodisulfide reductase subunit D	K08264	hdrD	0	1	0	1	0	1	1	1	1	1	1	1	1	1
	heterodisulfide reductase subunit E	K08265	hdrE	0	1	0	1	0	0	0	1	1	0	1	0	1	1
	tetrahydromethanopterin S-methyltransferase subunit A	K00577	mtrA	0	1	1	1	1	1	1	1	1	1	1	1	1	1
	tetrahydromethanopterin S-methyltransferase subunit C	K00579	mtrC	0	1	1	1	1	1	0	1	1	1	1	1	1	1
	tetrahydromethanopterin S-methyltransferase subunit D	K00580	mtrD	0	1	1	1	0	1	1	1	1	1	1	1	1	1
	tetrahydromethanopterin S-methyltransferase subunit E	K00581	mtrE	0	1	1	1	0	1	1	1	1	1	1	1	1	1
	tetrahydromethanopterin S-methyltransferase subunit H	K00584	mtrH	1	1	1	1	1	1	1	1	1	1	1	1	1	1
	5,10-methylenetetrahydromethanopterin reductase	K00320	mer	0	1	1	1	1	1	0	1	1	1	1	1	1	1
	methylenetetrahydrofolate reductase (NADPH)	K00297	metF	1	0	1	1	1	1	1	1	1	0	1	1	1	0
	methylenetetrahydromethanopterin dehydrogenase	K00319	mtd	1	1	1	1	1	1	1	1	1	1	1	0	1	1
	methenyltetrahydromethanopterin cyclohydrolase	K01499	mch	1	1	1	1	0	1	1	1	1	1	1	1	1	1
	methylenetetrahydrofolate dehydrogenase (NADP+) /methenyltetrahydrofolate cyclohydrolase	K01491	folD	0	1	0	1	1	1	0	1	1	1	1	1	1	0
	formylmethanofuran--tetrahydromethanopterin N-formyltransferase	K00672	ftr	1	1	1	1	0	1	1	1	1	1	0	1	1	1
	formylmethanofuran dehydrogenase subunit A	K00200	fwdA, fmdA	1	1	0	1	1	1	1	1	1	1	1	1	0	1
	formylmethanofuran dehydrogenase subunit B	K00201	fwdB, fmdB	1	1	0	1	1	1	1	1	1	1	1	1	1	1
	formylmethanofuran dehydrogenase subunit C	K00202	fwdC, fmdC	1	1	0	1	0	1	1	1	1	1	1	1	1	1
	formylmethanofuran dehydrogenase subunit D	K00203	fwdD, fmdD	0	1	0	1	0	1	1	1	1	1	1	1	1	1
	formylmethanofuran dehydrogenase subunit E	K11261	fwdE, fmdE	0	1	0	1	1	1	1	1	1	1	1	1	0	0
	anaerobic carbon-monoxide dehydrogenase, CODH/ACS complex subunit alpha	K00192	cdhA	1	1	0	1	0	1	1	1	1	1	1	1	1	1
	acetyl-CoA decarbonylase/synthase, CODH/ACS complex subunit beta	K00193	cdhC	1	1	1	1	1	1	0	1	1	1	1	1	1	1
	acetyl-CoA decarbonylase/synthase, CODH/ACS complex subunit delta	K00194	cdhD	1	1	0	1	1	1	0	1	1	1	1	1	0	1
	anaerobic carbon-monoxide dehydrogenase, CODH/ACS complex subunit epsilon	K00195	cdhB	1	1	0	1	1	1	1	1	1	0	1	1	1	1
	acetyl-CoA decarbonylase/synthase, CODH/ACS complex subunit gamma	K00197	cdhE	1	1	1	1	1	1	1	1	1	1	1	1	0	1

## Sheet: alkane
Subsystem	Enzyme	KO number	Symbol	WGoM_cbin_51	SB_sbin_5_3	JL_TianS7_2	WGoM_cbin_8
Nitrogen fixation	nitrogenase iron protein	K02588	nifH	1	1	1	1
	nitrogenase molybdenum-iron protein alpha chain	K02586	nifD	1	1	1	1
	nitrogenase molybdenum-iron protein beta chain	K02591	nifK	1	1	0	1
Nitrogenase metal cofactor biosynthesis	nitrogen fixation protein NifB	K02585	nifB	0	1	0	1
	nitrogenase molybdenum-cofactor synthesis protein NifE	K02587	nifE	0	0	0	1
	nitrogenase molybdenum-iron protein NifN	K02592	nifN	0	0	0	1
Nitrogen regulation	nitrogen regulatory protein PII 1	K02589	nifI1	1	1	1	1
	Nif-specific regulatory protein	K02584	nifA	1	1	0	1
	nitrogen regulatory protein PII 2	K02590	nifI2	1	1	1	1
Ammonium assimilation	glutamate dehydrogenase	K00261	gdhA	0	0	1	1
	glutamine synthetase	K01915	glnA	0	0	1	1
	glutamate synthase (NADPH) large chain	K00265	gltB	1	0	0	0
	glutamate synthase (NADPH) small chain	K00266	gltD	1	1	1	1
Anaerobic degradation of liquid alkanes	alkylsuccinate synthases	-	assA	1	1	1	1
	AMP-dependent CoA ligase/synthetase	K00666	assK	1	0	1	1
	methylmalonyl-CoA mutase	K01847	MUT	1	1	0	0
	methylmalonyl-CoA mutase, N-terminal domain	K01848	mcmA1	1	1	1	1
	methylmalonyl-CoA mutase, C-terminal domain	K01849	mcmA2	1	1	0	1
	propionyl-CoA carboxylase beta chain	K01966	pccB	1	0	0	0
	acetyl-CoA/propionyl-CoA carboxylase carboxyl transferase subunit	K19312	pccB	0	1	0	0
	methylmalonyl-CoA decarboxylase subunit alpha	K01604	mcd	0	0	1	1
	succinate dehydrogenase / fumarate reductase, flavoprotein subunit	K00239	sdhA, frdA	1	0	0	0
	succinate dehydrogenase / fumarate reductase, iron-sulfur subunit	K00240	sdhB, frdB	1	0	0	0
	succinyl-CoA synthetase alpha subunit	K01902	sucD	1	1	0	1
	succinyl-CoA synthetase beta subunit	K01903	sucC	1	1	1	1
β-oxidation	butyryl-CoA dehydrogenase	K00248	bcd	1	1	0	1
	acyl-CoA dehydrogenase	K00249	acd	0	1	0	1
	enoyl-CoA hydratase	K01692	paaF, echA	1	1	0	1
	enoyl-CoA hydratase	K01715	crt	1	1	0	1
	3-hydroxybutyryl-CoA dehydrogenase	K00074	paaH, hbd, fadB, mmgB	0	1	0	1
	acetyl-CoA C-acetyltransferase	K00626	atoB	1	1	1	1
Sulfate reduction	dissimilatory sulfite reductase alpha subunit	K11180	dsrA	0	0	1	0
	dissimilatory sulfite reductase beta subunit	K11181	dsrB	1	0	1	0
	adenylylsulfate reductase, subunit A	K00394	aprA	0	0	1	1
	adenylylsulfate reductase, subunit B	K00395	aprB	0	0	1	1
	sulfate adenylyltransferase	K00958	sat	1	0	0	1
Fermentation	acetate---CoA ligase (ADP-forming)	K24012	acdAB	1	1	0	1

## Sheet: sulfate
Subsystem	Enzyme	KO number	Symbol	SMM_sbin_10	SF_GA-4_7	SF_Co_bin_98	SB_sbin_5_11	SB_cbin_23	HMR23_11	HMR_13C1559	HM_cbin_48
Nitrogen fixation	nitrogenase iron protein	K02588	nifH	1	1	1	1	1	1	1	1
	nitrogenase molybdenum-iron protein alpha chain	K02586	nifD	1	1	1	1	1	1	1	1
	nitrogenase molybdenum-iron protein beta chain	K02591	nifK	1	1	1	1	1	1	1	1
FeMo/FeV/FeFe-cofactor synthesis	nitrogen fixation protein NifB	K02585	nifB	1	0	1	1	1	1	1	1
	nitrogenase molybdenum-cofactor synthesis protein NifE	K02587	nifE	1	0	0	1	1	1	1	1
	nitrogenase molybdenum-iron protein NifN	K02592	nifN	1	0	0	0	1	1	1	1
Nitrogen regulation	nitrogen regulatory protein PII 1	K02589	nifI1	1	1	1	1	1	1	1	1
	Nif-specific regulatory protein	K02584	nifA	1	1	1	1	1	1	1	1
	nitrogen regulatory protein PII 2	K02590	nifI2	1	1	1	1	1	1	1	1
Ammonium assimilation	glutamate dehydrogenase	K00261	gdhA	0	0	1	0	0	1	0	0
	glutamine synthetase	K01915	glnA	1	1	1	1	1	1	1	1
	glutamate synthase (NADPH) large chain	K00265	gltB	1	1	1	1	0	1	1	1
	glutamate synthase (NADPH) small chain	K00266	gltD	0	0	1	1	0	1	0	0
β-oxidation	butyryl-CoA dehydrogenase	K00248	bcd	0	0	0	0	0	0	0	0
	acyl-CoA dehydrogenase	K00249	acd	0	0	0	1	0	0	0	0
	enoyl-CoA hydratase	K01692	paaF, echA	0	0	0	0	0	0	0	0
	enoyl-CoA hydratase	K01715	crt	0	0	0	0	0	0	0	0
	3-hydroxybutyryl-CoA dehydrogenase	K00074	paaH, hbd, fadB, mmgB	0	0	0	1	0	0	0	0
	acetyl-CoA C-acetyltransferase	K00626	atoB	0	0	0	0	0	1	0	0
Sulfate reduction	dissimilatory sulfite reductase alpha subunit	K11180	dsrA	1	1	1	1	1	1	1	1
	dissimilatory sulfite reductase beta subunit	K11181	dsrB	1	1	1	1	1	1	1	0
	dissimilatory sulfite reductase related protein	K23077	dsrC	1	1	1	1	1	1	1	1
	adenylylsulfate reductase, subunit A	K00394	aprA	1	1	1	1	1	0	1	1
	adenylylsulfate reductase, subunit B	K00395	aprB	1	0	1	1	1	1	1	1
	sulfate adenylyltransferase	K00958	sat	1	1	0	1	1	1	1	0
