# Supplementary material for: Phylogenetically and catabolically diverse diazotrophs reside in deep-sea cold seep sediments
Source: Nat Commun. 2022 Aug 19;13:4885. doi: 10.1038/s41467-022-32503-w (PMC9391474; doi:10.1038/s41467-022-32503-w)
Supplement: Supplementary file 12 — Supplementary Data 9 [file 41467_2022_32503_MOESM12_ESM.xlsx]

## Sheet: Sheet1
Supplementary Data 9 Presence of various hydrogenases in the recovered 1428 MAGs.
Bins	Taxonomy	fefe-group-a4	nife-group-1	nife-group-2bc	nife-group-4hi	nife-group-3abd	nife-group-3c	fefe-group-a13	fefe-group-b	fefe-group-c1	fefe-group-c3	nife-group-4a-g
		H2-uptake/Electron-bifurcation	H2-uptake	H2-uptake	H2-uptake	Bidirectional	Electron-bifurcation	H2-evolution/Electron-bifurcation	H2-evolution	H2-sensing	H2-sensing	H2-evolving
SB_sbin_2_48	AABM5-125-24	0	0	0	0	0	0	0	0	0	0	0
SB_sbin_3_19	AABM5-125-24	0	0	0	0	0	0	0	0	0	0	0
HY4_Co_39	Acidobacteriota	0	1	0	0	0	1	0	0	0	0	0
HY4_Co_56	Acidobacteriota	0	1	0	0	1	0	0	0	0	0	0
SF_Co_bin_97	Acidobacteriota	0	1	0	0	1	0	0	0	0	0	0
SF_Co_bin_130	Acidobacteriota	0	1	0	0	0	0	0	0	0	0	0
SF_HDNA4_27	Acidobacteriota	0	1	0	0	0	0	0	0	0	0	0
HM_cbin_7	Acidobacteriota	0	1	0	0	0	0	0	0	0	0	0
HMR1_4	Acidobacteriota	0	1	0	0	0	0	0	0	0	0	0
HMR21_17	Acidobacteriota	0	1	0	0	0	0	0	0	0	0	0
HMR6_10	Acidobacteriota	0	1	0	0	0	0	0	0	0	0	0
SF_Co_bin_101	Acidobacteriota	0	1	0	0	0	0	0	0	0	0	0
WGoM_sbin_oily_50	Acidobacteriota	0	1	0	0	0	0	0	0	0	0	0
HY4_GJ-11_13	Acidobacteriota	0	1	0	0	0	0	0	0	0	0	0
SF_Co_bin_2	Acidobacteriota	0	1	0	0	0	0	0	0	0	0	0
SB_cbin_94	Acidobacteriota	0	1	0	0	0	0	0	0	0	0	0
HY4_Co_64	Acidobacteriota	0	1	0	0	0	0	0	0	0	0	0
SF_Co_bin_121	Acidobacteriota	0	0	0	0	0	1	0	0	1	1	0
SB_sbin_2_18	Acidobacteriota	0	0	0	0	0	0	0	0	1	1	0
HMR_9C1478	Acidobacteriota	0	0	0	0	0	1	0	0	1	0	0
HY4_Co_27	Acidobacteriota	0	0	0	0	0	1	0	0	1	0	0
SB_cbin_220	Acidobacteriota	0	0	0	0	0	1	0	0	1	0	0
SB_sbin_2_31	Acidobacteriota	0	0	0	0	0	1	0	0	1	0	0
SF_Co_bin_107	Acidobacteriota	0	0	0	0	0	1	0	0	1	0	0
SF_Co_bin_124	Acidobacteriota	0	0	0	0	0	1	0	0	1	0	0
SF_Co_bin_128	Acidobacteriota	0	0	0	0	0	1	0	0	1	0	0
SF_Co_bin_21	Acidobacteriota	0	0	0	0	0	1	0	0	1	0	0
SF_Co_bin_34	Acidobacteriota	0	0	0	0	0	1	0	0	1	0	0
SF_Co_bin_67	Acidobacteriota	0	0	0	0	0	1	0	0	1	0	0
HY4_GJ-10_13	Acidobacteriota	0	0	0	0	0	1	0	0	1	0	0
SF_Co_bin_78	Acidobacteriota	0	0	0	0	0	1	0	0	1	0	0
HY4_Co_21	Acidobacteriota	0	0	0	0	0	1	0	0	0	0	0
HY4_Co_52	Acidobacteriota	0	0	0	0	0	1	0	0	0	0	0
SF_Co_bin_122	Acidobacteriota	0	0	0	0	0	1	0	0	0	0	0
ENP_cbin_6	Acidobacteriota	0	0	0	0	0	1	0	0	0	0	0
ENP_sbin_2_5	Acidobacteriota	0	0	0	0	0	1	0	0	0	0	0
HY4_Co_61	Acidobacteriota	0	0	0	0	1	0	0	0	0	0	0
SF_Co_bin_27	Acidobacteriota	0	0	0	0	0	0	0	0	0	0	0
HMR_5C1337	Acidobacteriota	0	0	0	0	0	0	0	0	0	0	0
HM_sbin_22_8	Acidobacteriota	0	0	0	0	0	0	0	0	0	0	0
HY4_Co_81	Acidobacteriota	0	0	0	0	0	0	0	0	0	0	0
SB_cbin_87	Acidobacteriota	0	0	0	0	0	0	0	0	0	0	0
SF_HDNA4_13	Acidobacteriota	0	0	0	0	0	0	0	0	0	0	0
SF_GA-4_4	Acidobacteriota	0	0	0	0	0	0	0	0	0	0	0
SF_GA-4_8	Acidobacteriota	0	0	0	0	0	0	0	0	0	0	0
HMR26_5	Acidobacteriota	0	0	0	0	0	0	0	0	0	0	0
HMR22_1	Acidobacteriota	0	0	0	0	0	0	0	0	0	0	0
HMR26_12	Acidobacteriota	0	0	0	0	0	0	0	0	0	0	0
SB_cbin_168	Acidobacteriota	0	0	0	0	0	0	0	0	0	0	0
ENP_sbin_1_3	Acidobacteriota	0	0	0	0	0	0	0	0	0	0	0
HMR25_19	Acidobacteriota	0	0	0	0	0	0	0	0	0	0	0
HY4_Co_6	Acidobacteriota	0	0	0	0	0	0	0	0	0	0	0
SF_Co_bin_162	Acidobacteriota	0	0	0	0	0	0	0	0	0	0	0
HY4_GJ-10_2	Acidobacteriota	0	0	0	0	0	0	0	0	0	0	0
SB_cbin_192	Acidobacteriota	0	0	0	0	0	0	0	0	0	0	0
SB_cbin_241	Acidobacteriota	0	0	0	0	0	0	0	0	0	0	0
SB_sbin_5_29	Acidobacteriota	0	0	0	0	0	0	0	0	0	0	0
SF_Co_bin_7	Acidobacteriota	0	0	0	0	0	0	0	0	0	0	0
HMR17_44	Acidobacteriota	0	0	0	0	0	0	0	0	0	0	0
HMR_3C1094	Acidobacteriota	0	0	0	0	0	0	0	0	0	0	0
HMR_5C1996	Acidobacteriota	0	0	0	0	0	0	0	0	0	0	0
HY4_Co_11	Acidobacteriota	0	0	0	0	0	0	0	0	0	0	0
SF_HDNA4_5	Acidobacteriota	0	0	0	0	0	0	0	0	0	0	0
HY4_GA-6_4	Acidobacteriota	0	0	0	0	0	0	0	0	0	0	0
HY4_GJ-12_5	Acidobacteriota	0	0	0	0	0	0	0	0	0	0	0
HY4_GJ-9_16	Acidobacteriota	0	0	0	0	0	0	0	0	0	0	0
HY4_GA-7_4	Acidobacteriota	0	0	0	0	0	0	0	0	0	0	0
HY4_GJ-10_29	Acidobacteriota	0	0	0	0	0	0	0	0	0	0	0
HY4_Co_33	Acidobacteriota	0	0	0	0	0	0	0	0	0	0	0
SF_Co_bin_66	Acidobacteriota	0	0	0	0	0	0	0	0	0	0	0
HY4_GJ-11_10	Acidobacteriota	0	0	0	0	0	0	0	0	0	0	0
HY4_GJ-9_1	Acidobacteriota	0	0	0	0	0	0	0	0	0	0	0
SF_Co_bin_79	Actinobacteriota	0	1	0	0	0	0	0	0	0	0	0
ENP_sbin_9_1	Actinobacteriota	0	1	0	0	0	0	0	0	0	0	0
SB_sbin_8_42	Actinobacteriota	0	1	0	0	0	0	0	0	0	0	0
ENP_sbin_1_2	Actinobacteriota	0	0	0	0	0	1	0	0	0	0	1
SB_sbin_5_35	Actinobacteriota	0	0	0	0	0	0	0	0	0	0	1
HY4_Co_62	Actinobacteriota	0	0	0	0	1	1	0	0	0	0	0
ENP_sbin_8_2	Actinobacteriota	0	0	0	0	0	1	0	0	0	0	0
ENP_sbin_5_1	Actinobacteriota	0	0	0	0	0	1	0	0	0	0	0
HM_sbin_21_16	Actinobacteriota	0	0	0	0	1	0	0	0	0	0	0
SF_Co_bin_127	Actinobacteriota	0	0	0	0	1	0	0	0	0	0	0
HY4_GJ-9_3	Actinobacteriota	0	0	0	0	1	0	0	0	0	0	0
SF_GA-1_9	Actinobacteriota	0	0	0	0	1	0	0	0	0	0	0
SB_sbin_1_1	Actinobacteriota	0	0	0	0	1	0	0	0	0	0	0
SB_cbin_11	Actinobacteriota	0	0	0	0	0	0	0	0	0	0	0
SB_cbin_289	Actinobacteriota	0	0	0	0	0	0	0	0	0	0	0
WGoM_sbin_oily_61	Actinobacteriota	0	0	0	0	0	0	0	0	0	0	0
SB_sbin_1_5	Actinobacteriota	0	0	0	0	0	0	0	0	0	0	0
HMR_7C981	Actinobacteriota	0	0	0	0	0	0	0	0	0	0	0
SB_sbin_2_50	Actinobacteriota	0	0	0	0	0	0	0	0	0	0	0
SF_GA-1_8	Actinobacteriota	0	0	0	0	0	0	0	0	0	0	0
SF_GA-2_1	Actinobacteriota	0	0	0	0	0	0	0	0	0	0	0
HY4_Co_51	Actinobacteriota	0	0	0	0	0	0	0	0	0	0	0
HY4_Co_63	Actinobacteriota	0	0	0	0	0	0	0	0	0	0	0
SF_Co_bin_85	Actinobacteriota	0	0	0	0	0	0	0	0	0	0	0
SF_HDNA4_32	Actinobacteriota	0	0	0	0	0	0	0	0	0	0	0
HY4_GA-6_3	Actinobacteriota	0	0	0	0	0	0	0	0	0	0	0
SF_GA-2_4	Actinobacteriota	0	0	0	0	0	0	0	0	0	0	0
ENP_cbin_33	Actinobacteriota	0	0	0	0	0	0	0	0	0	0	0
SB_cbin_63	Actinobacteriota	0	0	0	0	0	0	0	0	0	0	0
HM_sbin_21_15	Actinobacteriota	0	0	0	0	0	0	0	0	0	0	0
SB_cbin_113	Actinobacteriota	0	0	0	0	0	0	0	0	0	0	0
SB_cbin_223	Actinobacteriota	0	0	0	0	0	0	0	0	0	0	0
SB_cbin_89	Actinobacteriota	0	0	0	0	0	0	0	0	0	0	0
ENP_cbin_2	Actinobacteriota	0	0	0	0	0	0	0	0	0	0	0
SB_cbin_262	Actinobacteriota	0	0	0	0	0	0	0	0	0	0	0
SB_sbin_4_49	Actinobacteriota	0	0	0	0	0	0	0	0	0	0	0
SB_sbin_8_32	Actinobacteriota	0	0	0	0	0	0	0	0	0	0	0
SB_cbin_26	Actinobacteriota	0	0	0	0	0	0	0	0	0	0	0
SB_sbin_5_4	Actinobacteriota	0	0	0	0	0	0	0	0	0	0	0
SB_sbin_8_43	Actinobacteriota	0	0	0	0	0	0	0	0	0	0	0
HMR26_11	Aenigmatarchaeota	0	0	0	0	0	0	0	0	0	0	1
WGoM_sbin_oily_59	Aenigmatarchaeota	0	0	0	0	0	0	0	0	0	0	0
HMR25_14	Aenigmatarchaeota	0	0	0	0	0	0	0	0	0	0	0
SB_sbin_2_37	Aerophobota	0	1	0	0	0	0	1	0	0	0	1
ENP_sbin_3_1	Aerophobota	0	1	1	0	0	0	0	0	0	0	0
SB_cbin_39	Aerophobota	0	1	0	0	0	0	0	0	0	0	0
SB_cbin_251	Aerophobota	0	1	0	0	0	0	0	0	0	0	0
ENP_cbin_22	Aerophobota	0	0	0	0	0	0	1	0	0	0	1
HMR25_21	Aerophobota	0	0	0	0	0	1	0	0	0	0	1
ENP_sbin_1_4	Aerophobota	0	0	1	0	0	0	0	0	0	0	1
SB_cbin_222	Aerophobota	0	0	0	0	0	0	0	0	0	0	1
SB_cbin_271	Aerophobota	0	0	0	0	0	0	0	0	0	0	1
SB_sbin_4_20	Aerophobota	0	0	0	0	0	0	0	0	0	0	1
SB_cbin_136	Aerophobota	0	0	0	0	0	0	1	0	0	0	0
ENP_sbin_2_2	Aerophobota	0	0	0	0	0	1	0	0	0	0	0
SB_sbin_7_18	Aerophobota	0	0	0	0	0	0	0	0	0	0	0
SB_sbin_8_2	Aerophobota	0	0	0	0	0	0	0	0	0	0	0
ENP_sbin_7_1	Aerophobota	0	0	0	0	0	0	0	0	0	0	0
SB_sbin_8_11	Aerophobota	0	0	0	0	0	0	0	0	0	0	0
SB_cbin_183	Aerophobota	0	0	0	0	0	0	0	0	0	0	0
HM_cbin_51	Aerophobota	0	0	0	0	0	0	0	0	0	0	0
SB_cbin_92	Aerophobota	0	0	0	0	0	0	0	0	0	0	0
ENP_cbin_9	Aerophobota	0	0	0	0	0	0	0	0	0	0	0
ENP_sbin_2_4	Aerophobota	0	0	0	0	0	0	0	0	0	0	0
SB_sbin_4_18	Aerophobota	0	0	0	0	0	0	0	0	0	0	0
SF_Co_bin_133	Alphaproteobacteria	0	0	0	0	0	0	0	0	0	0	0
HMR24_11	Alphaproteobacteria	0	0	0	0	0	0	0	0	0	0	0
HMR25_2	Alphaproteobacteria	0	0	0	0	0	0	0	0	0	0	0
HY4_Co_71	Alphaproteobacteria	0	0	0	0	0	0	0	0	0	0	0
SB_cbin_265	Alphaproteobacteria	0	0	0	0	0	0	0	0	0	0	0
SB_sbin_1_2	Alphaproteobacteria	0	0	0	0	0	0	0	0	0	0	0
SB_sbin_4_32	Alphaproteobacteria	0	0	0	0	0	0	0	0	0	0	0
SB_sbin_8_41	Alphaproteobacteria	0	0	0	0	0	0	0	0	0	0	0
SB_cbin_125	Alphaproteobacteria	0	0	0	0	0	0	0	0	0	0	0
SB_cbin_215	Alphaproteobacteria	0	0	0	0	0	0	0	0	0	0	0
SB_sbin_4_42	Alphaproteobacteria	0	0	0	0	0	0	0	0	0	0	0
SB_sbin_8_40	Alphaproteobacteria	0	0	0	0	0	0	0	0	0	0	0
HY4_Co_28	Alphaproteobacteria	0	0	0	0	0	0	0	0	0	0	0
HY4_GJ-10_30	Alphaproteobacteria	0	0	0	0	0	0	0	0	0	0	0
ENP_cbin_13	Alphaproteobacteria	0	0	0	0	0	0	0	0	0	0	0
HY4_GJ-10_23	Alphaproteobacteria	0	0	0	0	0	0	0	0	0	0	0
SF_Co_bin_76	Alphaproteobacteria	0	0	0	0	0	0	0	0	0	0	0
HY4_GJ-9_20	Alphaproteobacteria	0	0	0	0	0	0	0	0	0	0	0
SB_cbin_70	Alphaproteobacteria	0	0	0	0	0	0	0	0	0	0	0
SF_Co_bin_170	Alphaproteobacteria	0	0	0	0	0	0	0	0	0	0	0
SF_Co_bin_46	Alphaproteobacteria	0	0	0	0	0	0	0	0	0	0	0
HY4_Co_45	Alphaproteobacteria	0	0	0	0	0	0	0	0	0	0	0
SF_Co_bin_56	Alphaproteobacteria	0	0	0	0	0	0	0	0	0	0	0
SF_Co_bin_60	Alphaproteobacteria	0	0	0	0	0	0	0	0	0	0	0
SF_GA-5_4	Alphaproteobacteria	0	0	0	0	0	0	0	0	0	0	0
SF_Co_bin_55	Altarchaeota	0	0	0	0	0	1	0	0	0	0	0
JL_Co_18	Altarchaeota	0	0	0	0	0	0	0	0	0	0	0
SB_cbin_242	ANME-1	0	1	0	0	0	0	0	0	0	0	0
SB_sbin_8_29	ANME-1	0	1	0	0	0	0	0	0	0	0	0
WGoM_cbin_69	ANME-1	0	1	0	0	0	0	0	0	0	0	0
SB_sbin_5_36	ANME-1	1	0	0	0	0	0	1	0	0	0	0
ENP_cbin_26	ANME-1	0	0	0	0	0	0	0	0	0	0	0
HMR_11C1623	ANME-1	0	0	0	0	0	0	0	0	0	0	0
SB_cbin_68	ANME-1	0	0	0	0	0	0	0	0	0	0	0
SF_Co_bin_140	ANME-1	0	0	0	0	0	0	0	0	0	0	0
WGoM_sbin_oily_9	ANME-1	0	0	0	0	0	0	0	0	0	0	0
SB_sbin_7_51	ANME-1	0	0	0	0	0	0	0	0	0	0	0
HMR20_21	ANME-1	0	0	0	0	0	0	0	0	0	0	0
SB_sbin_3_16	ANME-1	0	0	0	0	0	0	0	0	0	0	0
SF_Co_bin_40	ANME-1	0	0	0	0	0	0	0	0	0	0	0
WGoM_sbin_asphalt_2	ANME-1	0	0	0	0	0	0	0	0	0	0	0
SF_GA-1_13	ANME-1	0	0	0	0	0	0	0	0	0	0	0
SF_GA-3_5	ANME-1	0	0	0	0	0	0	0	0	0	0	0
SF_GA-4_2	ANME-1	0	0	0	0	0	0	0	0	0	0	0
SF_GA-5_7	ANME-1	0	0	0	0	0	0	0	0	0	0	0
GoM_D72_sbin2	ANME-1	0	0	0	0	0	0	0	0	0	0	0
GoM_cbin6	ANME-1	0	0	0	0	0	0	0	0	0	0	0
SB_sbin_2_55	ANME-1	0	0	0	0	0	0	0	0	0	0	0
SB_sbin_3_3	ANME-1	0	0	0	0	0	0	0	0	0	0	0
SB_sbin_4_22	ANME-1	0	0	0	0	0	0	0	0	0	0	0
SB_sbin_6_47	ANME-1	0	0	0	0	0	0	0	0	0	0	0
SF_Co_bin_108	ANME-1	0	0	0	0	0	0	0	0	0	0	0
HMR2_9	ANME-2c	0	0	0	0	1	1	0	0	0	0	0
SF_GA-1_1	ANME-2c	0	0	0	0	1	1	0	0	0	0	0
SF_GA-2_5	ANME-2c	0	0	0	0	1	1	0	0	0	0	0
GoM_cbin7	ANME-2c	0	0	0	0	0	0	0	0	0	0	0
HMR17_38	ANME-2c	0	0	0	0	0	0	0	0	0	0	0
HMR18_3	ANME-2c	0	0	0	0	0	0	0	0	0	0	0
HMR_4C1665	ANME-2c	0	0	0	0	0	0	0	0	0	0	0
HM_sbin_21_10	ANME-2c	0	0	0	0	0	0	0	0	0	0	0
JL_TianS3_1	ANME-2c	0	0	0	0	0	0	0	0	0	0	0
SF_HDNA4_4	ANME-2c	0	0	0	0	0	0	0	0	0	0	0
SMM_sbin_16	ANME-2c	0	0	0	0	0	0	0	0	0	0	0
SMM_sbin_17	ANME-2c	0	0	0	0	0	0	0	0	0	0	0
WGoM_cbin_28	ANME-2c	0	0	0	0	0	0	0	0	0	0	0
WGoM_sbin_oily_34	ANME-2c	0	0	0	0	0	0	0	0	0	0	0
WGoM_sbin_oily_62	ANME-2c	0	0	0	0	0	0	0	0	0	0	0
WGoM_sbin_oily_63	ANME-2c	0	0	0	0	0	0	0	0	0	0	0
WGoM_sbin_oily_8	ANME-2c	0	0	0	0	0	0	0	0	0	0	0
SF_GA-4_3	ANME-2c	0	0	0	0	0	0	0	0	0	0	0
SB_sbin_5_25	Armatimonadota	0	1	0	0	0	0	0	0	0	0	1
HY4_Co_49	Armatimonadota	0	1	0	0	0	0	0	0	0	0	0
SB_cbin_280	Armatimonadota	0	0	0	0	0	0	0	0	0	0	1
SB_cbin_128	Armatimonadota	0	0	0	0	0	0	0	0	0	0	1
SB_cbin_190	Armatimonadota	0	0	0	0	0	0	0	0	0	0	1
SB_cbin_256	Armatimonadota	0	0	0	0	0	0	0	0	0	0	1
SB_cbin_27	Armatimonadota	0	0	0	0	0	0	0	0	0	0	1
SB_cbin_115	Armatimonadota	0	0	0	0	0	0	0	0	0	0	1
SB_cbin_165	Armatimonadota	0	0	0	0	0	0	0	0	0	0	1
SB_cbin_250	Armatimonadota	0	0	0	0	0	0	0	0	0	0	1
SB_cbin_145	Armatimonadota	0	0	0	0	0	0	0	0	0	0	0
SB_cbin_43	Armatimonadota	0	0	0	0	0	0	0	0	0	0	0
HMR26_33	Asgardarchaeota	0	0	0	0	0	0	0	0	0	0	0
SB_sbin_2_44	Aureabacteria	0	0	0	0	0	0	0	0	0	0	1
SF_Co_bin_9	Bacteroidota	0	1	0	0	1	0	0	0	0	0	0
HMR17_17	Bacteroidota	0	1	0	0	1	0	0	0	0	0	0
SF_Co_bin_47	Bacteroidota	0	1	0	0	0	0	0	0	0	0	0
HY4_Co_92	Bacteroidota	0	1	0	0	0	0	0	0	0	0	0
HM_cbin_14	Bacteroidota	0	1	0	0	0	0	0	0	0	0	0
SB_sbin_2_22	Bacteroidota	0	1	0	0	0	0	0	0	0	0	0
SF_Co_bin_32	Bacteroidota	0	1	0	0	0	0	0	0	0	0	0
HMR1_31	Bacteroidota	0	0	0	0	0	0	1	0	0	1	1
WGoM_cbin_4	Bacteroidota	0	0	0	0	0	0	1	0	0	1	1
SF_Co_bin_13	Bacteroidota	0	0	0	0	1	1	0	0	0	0	1
ENP_sbin_9_2	Bacteroidota	0	0	0	0	0	0	0	0	0	0	1
HM_cbin_58	Bacteroidota	0	0	0	0	0	0	0	0	0	0	1
HMR6_19	Bacteroidota	0	0	0	0	0	0	1	0	0	1	0
JL_Co_15	Bacteroidota	0	0	0	0	0	0	0	0	0	1	0
HMR18_6	Bacteroidota	0	0	0	0	0	0	1	1	1	0	0
SF_Co_bin_87	Bacteroidota	0	0	0	0	0	0	1	0	1	0	0
HMR17_3	Bacteroidota	0	0	0	0	0	0	0	1	0	0	0
HMR21_32	Bacteroidota	0	0	0	0	0	0	1	0	0	0	0
SF_Co_bin_103	Bacteroidota	0	0	0	0	0	0	1	0	0	0	0
SB_cbin_126	Bacteroidota	0	0	0	0	1	1	0	0	0	0	0
SF_Co_bin_51	Bacteroidota	0	0	0	0	1	1	0	0	0	0	0
HMR1_3	Bacteroidota	0	0	0	0	1	1	0	0	0	0	0
SF_Co_bin_22	Bacteroidota	0	0	0	0	1	1	0	0	0	0	0
WGoM_cbin_12	Bacteroidota	0	0	0	0	1	1	0	0	0	0	0
HY4_GJ-10_17	Bacteroidota	0	0	0	0	1	1	0	0	0	0	0
SB_sbin_4_16	Bacteroidota	0	0	0	0	1	1	0	0	0	0	0
JL_Co_14	Bacteroidota	0	0	0	0	0	1	0	0	0	0	0
HMR6_12	Bacteroidota	0	0	0	0	0	1	0	0	0	0	0
HMR6_4	Bacteroidota	0	0	0	0	0	1	0	0	0	0	0
SF_Co_bin_11	Bacteroidota	0	0	0	0	0	1	0	0	0	0	0
HMR1_40	Bacteroidota	0	0	0	0	0	1	0	0	0	0	0
HMR_14C3155	Bacteroidota	0	0	0	0	0	1	0	0	0	0	0
SB_sbin_3_8	Bacteroidota	0	0	0	0	0	1	0	0	0	0	0
SF_Co_bin_106	Bacteroidota	0	0	0	0	0	1	0	0	0	0	0
WGoM_cbin_49	Bacteroidota	0	0	0	0	0	1	0	0	0	0	0
HMR1_28	Bacteroidota	0	0	0	0	1	0	0	0	0	0	0
HMR1_6	Bacteroidota	0	0	0	0	1	0	0	0	0	0	0
SF_Co_bin_113	Bacteroidota	0	0	0	0	1	0	0	0	0	0	0
HY4_GJ-11_9	Bacteroidota	0	0	0	0	1	0	0	0	0	0	0
HMR1_38	Bacteroidota	0	0	0	0	1	0	0	0	0	0	0
HMR_10C2995	Bacteroidota	0	0	0	0	1	0	0	0	0	0	0
SB_sbin_6_30	Bacteroidota	0	0	0	0	1	0	0	0	0	0	0
SB_sbin_8_26	Bacteroidota	0	0	0	0	1	0	0	0	0	0	0
WGoM_sbin_oily_67	Bacteroidota	0	0	0	0	0	0	0	0	0	0	0
SF_Co_bin_132	Bacteroidota	0	0	0	0	0	0	0	0	0	0	0
HMR20_8	Bacteroidota	0	0	0	0	0	0	0	0	0	0	0
HMR21_15	Bacteroidota	0	0	0	0	0	0	0	0	0	0	0
JL_Co_24	Bacteroidota	0	0	0	0	0	0	0	0	0	0	0
SB_cbin_25	Bacteroidota	0	0	0	0	0	0	0	0	0	0	0
SB_cbin_8	Bacteroidota	0	0	0	0	0	0	0	0	0	0	0
SB_cbin_104	Bacteroidota	0	0	0	0	0	0	0	0	0	0	0
WGoM_cbin_52	Bacteroidota	0	0	0	0	0	0	0	0	0	0	0
JL_Co_19	Bacteroidota	0	0	0	0	0	0	0	0	0	0	0
SF_HDNA4_19	Bacteroidota	0	0	0	0	0	0	0	0	0	0	0
SB_sbin_7_40	Bacteroidota	0	0	0	0	0	0	0	0	0	0	0
HMR2_3	Bacteroidota	0	0	0	0	0	0	0	0	0	0	0
SB_cbin_229	Bacteroidota	0	0	0	0	0	0	0	0	0	0	0
SB_sbin_5_37	Bacteroidota	0	0	0	0	0	0	0	0	0	0	0
SB_sbin_7_24	Bacteroidota	0	0	0	0	0	0	0	0	0	0	0
HMR17_4	Bacteroidota	0	0	0	0	0	0	0	0	0	0	0
HMR18_12	Bacteroidota	0	0	0	0	0	0	0	0	0	0	0
SF_Co_bin_83	Bacteroidota	0	0	0	0	0	0	0	0	0	0	0
HY4_GJ-9_8	Bacteroidota	0	0	0	0	0	0	0	0	0	0	0
SF_HDNA4_7	Bacteroidota	0	0	0	0	0	0	0	0	0	0	0
HY4_GA-6_5	Bacteroidota	0	0	0	0	0	0	0	0	0	0	0
HMR17_40	Bdellovibrionota	0	0	0	0	0	0	0	0	0	0	0
HMR25_20	Bipolaricaulota	0	0	0	0	0	0	0	0	0	0	1
HMR1_41	Bipolaricaulota	0	0	0	0	0	0	0	0	0	0	1
HMR3_19	Bipolaricaulota	0	0	0	0	1	0	0	0	0	0	0
WGoM_sbin_oily_19	Bipolaricaulota	0	0	0	0	1	0	0	0	0	0	0
HMR1_43	Bipolaricaulota	0	0	0	0	0	0	0	0	0	0	0
HMR26_26	Bipolaricaulota	0	0	0	0	0	0	0	0	0	0	0
MS_sbin_17	Bipolaricaulota	0	0	0	0	0	0	0	0	0	0	0
SB_sbin_3_1	Bipolaricaulota	0	0	0	0	0	0	0	0	0	0	0
SB_sbin_4_21	Bipolaricaulota	0	0	0	0	0	0	0	0	0	0	0
SB_sbin_4_44	Bipolaricaulota	0	0	0	0	0	0	0	0	0	0	0
SB_sbin_7_5	Bipolaricaulota	0	0	0	0	0	0	0	0	0	0	0
SF_Co_bin_110	Bipolaricaulota	0	0	0	0	0	0	0	0	0	0	0
WGoM_cbin_64	Bipolaricaulota	0	0	0	0	0	0	0	0	0	0	0
HMR19_12	Bipolaricaulota	0	0	0	0	0	0	0	0	0	0	0
MS_sbin_18	Bipolaricaulota	0	0	0	0	0	0	0	0	0	0	0
HMR23_10	BMS3Abin14	0	0	0	0	0	0	0	0	0	0	0
JL_TianS7_2	Caldatribacteriota	0	1	0	0	0	0	0	0	0	0	1
HY4_GA-7_3	Caldatribacteriota	0	0	0	0	0	0	1	0	0	0	1
ENP_sbin_8_3	Caldatribacteriota	0	0	0	0	0	1	0	0	0	0	1
ENP_sbin_11_1	Caldatribacteriota	0	0	0	0	0	1	0	0	0	0	1
HY4_Co_66	Caldatribacteriota	0	0	0	0	0	0	0	0	0	0	1
MS_sbin_19	Caldatribacteriota	0	0	0	0	0	0	0	0	0	0	1
SB_sbin_2_16	Caldatribacteriota	0	0	0	0	0	0	0	0	0	0	1
HY4_GJ-10_14	Caldatribacteriota	0	0	0	0	0	0	0	0	0	0	1
HM_cbin_40	Caldatribacteriota	0	0	0	0	0	0	0	0	0	0	1
HM_sbin_22_2	Caldatribacteriota	0	0	0	0	0	0	0	0	0	0	1
SB_sbin_7_47	Caldatribacteriota	0	0	0	0	0	0	1	0	0	0	0
ENP_cbin_11	Caldatribacteriota	0	0	0	0	0	0	0	0	0	0	0
GoM_cbin21	Caldatribacteriota	0	0	0	0	0	0	0	0	0	0	0
HM_cbin_1	Caldatribacteriota	0	0	0	0	0	0	0	0	0	0	0
HY4_Co_77	Caldatribacteriota	0	0	0	0	0	0	0	0	0	0	0
SB_cbin_45	Caldatribacteriota	0	0	0	0	0	0	0	0	0	0	0
SB_sbin_5_2	Caldatribacteriota	0	0	0	0	0	0	0	0	0	0	0
SB_sbin_5_31	Caldatribacteriota	0	0	0	0	0	0	0	0	0	0	0
WGoM_cbin_14	Caldatribacteriota	0	0	0	0	0	0	0	0	0	0	0
HY4_GJ-10_18	Caldatribacteriota	0	0	0	0	0	0	0	0	0	0	0
WGoM_sbin_oily_5	Caldisericota	0	0	0	0	0	0	0	0	0	0	0
HM_cbin_3	Caldisericota	0	0	0	0	0	0	0	0	0	0	0
SB_cbin_54	Caldisericota	0	0	0	0	0	0	0	0	0	0	0
SB_sbin_2_11	Calditrichota	0	1	0	0	0	0	0	0	0	0	0
SF_Co_bin_142	Calditrichota	0	0	0	0	0	0	0	0	1	0	1
GoM_cbin23	Calditrichota	0	0	0	0	0	0	0	0	0	0	0
HY4_Co_48	Campylobacterota	0	1	0	0	0	0	0	0	0	0	0
HMR_1C804	Campylobacterota	0	1	0	0	0	0	0	0	0	0	0
HMR_3C804	Campylobacterota	0	1	0	0	0	0	0	0	0	0	0
SF_Co_bin_104	Campylobacterota	0	1	0	0	0	0	0	0	0	0	0
HMR_11C804	Campylobacterota	0	1	0	0	0	0	0	0	0	0	0
HMR_1C5303	Campylobacterota	0	1	0	0	0	0	0	0	0	0	0
HMR_8C1508	Campylobacterota	0	1	0	0	0	0	0	0	0	0	0
SB_cbin_16	Campylobacterota	0	1	0	0	0	0	0	0	0	0	0
SF_HDNA3_3	Campylobacterota	0	1	0	0	0	0	0	0	0	0	0
WGoM_cbin_10	Campylobacterota	0	1	0	0	0	0	0	0	0	0	0
HM_cbin_8	Campylobacterota	0	0	0	0	0	0	0	0	0	0	0
HMR21_24	Campylobacterota	0	0	0	0	0	0	0	0	0	0	0
SB_cbin_268	Campylobacterota	0	0	0	0	0	0	0	0	0	0	0
WGoM_cbin_9	Campylobacterota	0	0	0	0	0	0	0	0	0	0	0
HMR1_30	Campylobacterota	0	0	0	0	0	0	0	0	0	0	0
SF_GA-2_15	Campylobacterota	0	0	0	0	0	0	0	0	0	0	0
SF_HDNA3_11	Campylobacterota	0	0	0	0	0	0	0	0	0	0	0
HM_cbin_11	Campylobacterota	0	0	0	0	0	0	0	0	0	0	0
SB_cbin_212	Campylobacterota	0	0	0	0	0	0	0	0	0	0	0
WGoM_cbin_53	Campylobacterota	0	0	0	0	0	0	0	0	0	0	0
HY4_GJ-11_6	Campylobacterota	0	0	0	0	0	0	0	0	0	0	0
SF_Co_bin_116	Campylobacterota	0	0	0	0	0	0	0	0	0	0	0
GoM_cbin27	Campylobacterota	0	0	0	0	0	0	0	0	0	0	0
WGoM_sbin_oily_11	Campylobacterota	0	0	0	0	0	0	0	0	0	0	0
JL_Co_21	CG03	0	0	0	0	0	0	1	0	0	0	0
HMR_11C866	CG2-30-70-394	0	1	0	0	0	0	0	0	0	0	0
HMR_12C1190	CG2-30-70-394	0	0	0	0	0	0	0	0	0	0	0
HMR_12C866	CG2-30-70-394	0	0	0	0	0	0	0	0	0	0	0
SB_cbin_81	Chloroflexota	0	1	0	0	0	1	0	0	0	0	1
SF_Co_bin_61	Chloroflexota	0	1	0	0	0	1	0	0	0	0	1
HY4_GJ-10_36	Chloroflexota	0	1	0	0	1	0	0	0	0	0	1
SB_sbin_5_45	Chloroflexota	0	1	0	0	0	0	0	0	0	0	1
SB_sbin_2_3	Chloroflexota	0	1	0	0	0	1	0	0	0	1	0
SB_sbin_5_42	Chloroflexota	0	1	0	0	1	0	0	0	0	1	0
SB_sbin_7_7	Chloroflexota	0	1	0	0	1	1	0	0	0	0	0
SB_sbin_6_35	Chloroflexota	0	1	0	0	1	1	0	0	0	0	0
SB_cbin_56	Chloroflexota	0	1	0	0	1	1	0	0	0	0	0
SB_sbin_8_22	Chloroflexota	0	1	0	0	1	1	0	0	0	0	0
SB_cbin_74	Chloroflexota	0	1	0	0	0	1	0	0	0	0	0
ENP_cbin_14	Chloroflexota	0	1	0	0	0	1	0	0	0	0	0
ENP_sbin_9_3	Chloroflexota	0	1	0	0	0	1	0	0	0	0	0
SMM_sbin_19	Chloroflexota	0	1	0	0	0	1	0	0	0	0	0
WGoM_sbin_oily_24	Chloroflexota	0	1	0	0	0	1	0	0	0	0	0
SB_sbin_6_18	Chloroflexota	0	1	0	0	0	0	0	0	0	0	0
HMR25_5	Chloroflexota	0	1	0	0	0	0	0	0	0	0	0
HM_cbin_45	Chloroflexota	0	1	0	0	0	0	0	0	0	0	0
SF_Co_bin_74	Chloroflexota	0	1	0	0	0	0	0	0	0	0	0
HMR24_4	Chloroflexota	0	1	0	0	0	0	0	0	0	0	0
HMR26_25	Chloroflexota	0	1	0	0	0	0	0	0	0	0	0
WGoM_cbin_39	Chloroflexota	0	1	0	0	0	0	0	0	0	0	0
HY4_Co_89	Chloroflexota	0	1	0	0	0	0	0	0	0	0	0
SF_Co_bin_146	Chloroflexota	0	1	0	0	0	0	0	0	0	0	0
HY4_GJ-10_32	Chloroflexota	0	1	0	0	0	0	0	0	0	0	0
SB_sbin_4_17	Chloroflexota	0	0	0	0	1	1	0	0	0	1	1
SB_cbin_177	Chloroflexota	0	0	0	0	0	1	0	0	0	1	1
SB_cbin_3	Chloroflexota	0	0	0	0	1	0	0	0	0	1	1
SB_sbin_5_30	Chloroflexota	0	0	0	0	1	0	0	0	0	1	1
HM_cbin_33	Chloroflexota	0	0	0	0	1	1	0	0	0	0	1
SB_sbin_4_24	Chloroflexota	0	0	0	0	1	1	0	0	0	0	1
WGoM_cbin_23	Chloroflexota	0	0	0	0	0	1	0	0	0	0	1
SF_GA-1_6	Chloroflexota	0	0	0	0	0	1	0	0	0	0	1
SF_GA-2_6	Chloroflexota	0	0	0	0	0	1	0	0	0	0	1
SF_GA-4_13	Chloroflexota	0	0	0	0	0	1	0	0	0	0	1
SB_sbin_5_8	Chloroflexota	0	0	0	0	0	1	0	0	0	0	1
SB_sbin_6_5	Chloroflexota	0	0	0	0	0	1	0	0	0	0	1
SF_Co_bin_49	Chloroflexota	0	0	0	0	0	1	0	0	0	0	1
SB_cbin_228	Chloroflexota	0	0	0	0	0	1	0	0	0	0	1
HY4_Co_4	Chloroflexota	0	0	0	0	0	1	0	0	0	0	1
GoM_D27_sbin2	Chloroflexota	0	0	0	0	0	1	0	0	0	0	1
SB_cbin_257	Chloroflexota	0	0	0	0	0	1	0	0	0	0	1
SB_cbin_30	Chloroflexota	0	0	0	0	0	0	0	0	0	0	1
HMR21_1	Chloroflexota	0	0	0	0	0	0	0	0	0	0	1
HY4_Co_83	Chloroflexota	0	0	0	0	0	0	0	0	0	0	1
SB_sbin_3_17	Chloroflexota	0	0	0	0	0	0	0	0	0	0	1
SF_GA-2_13	Chloroflexota	0	0	0	0	0	0	0	0	0	0	1
SF_Co_bin_25	Chloroflexota	0	0	0	0	0	0	0	0	0	0	1
SB_sbin_2_28	Chloroflexota	0	0	0	0	0	0	0	0	0	0	1
HMR25_10	Chloroflexota	0	0	0	0	0	0	0	0	0	0	1
SB_sbin_6_9	Chloroflexota	0	0	0	0	0	0	0	0	0	0	1
SB_cbin_154	Chloroflexota	0	0	0	0	0	0	0	0	0	0	1
SB_sbin_2_53	Chloroflexota	0	0	0	0	0	0	0	0	0	0	1
HMR19_16	Chloroflexota	0	0	0	0	0	0	0	0	0	0	1
HMR1_23	Chloroflexota	0	0	0	0	0	0	0	0	0	0	1
HY4_Co_58	Chloroflexota	0	0	0	0	0	0	0	0	0	0	1
SB_cbin_236	Chloroflexota	0	0	0	0	0	0	0	0	0	0	1
SB_cbin_272	Chloroflexota	0	0	0	0	0	0	0	0	0	0	1
SB_cbin_57	Chloroflexota	0	0	0	0	0	0	0	0	0	0	1
SB_cbin_85	Chloroflexota	0	0	0	0	0	0	0	0	0	0	1
SF_Co_bin_73	Chloroflexota	0	0	0	0	0	0	0	0	0	0	1
SF_HDNA4_10	Chloroflexota	0	0	0	0	0	0	0	0	0	0	1
SB_cbin_156	Chloroflexota	0	0	0	0	0	0	0	0	0	0	1
ENP_cbin_20	Chloroflexota	0	0	0	0	0	0	0	0	0	0	1
HM_cbin_30	Chloroflexota	0	0	0	0	0	0	0	0	0	0	1
GoM_D24_sbin2	Chloroflexota	0	0	0	0	0	0	0	0	0	0	1
SB_cbin_132	Chloroflexota	0	0	0	0	0	0	0	0	0	0	1
HMR24_16	Chloroflexota	0	0	0	0	0	0	0	0	0	0	1
WGoM_cbin_24	Chloroflexota	0	0	0	0	0	0	0	0	0	0	1
HY4_GJ-12_1	Chloroflexota	0	0	0	0	0	0	0	0	0	0	1
SB_cbin_282	Chloroflexota	0	0	0	0	0	0	0	0	0	0	1
HM_cbin_19	Chloroflexota	0	0	0	0	0	1	0	0	0	1	0
SB_sbin_8_46	Chloroflexota	0	0	0	0	0	1	0	0	0	1	0
WGoM_cbin_36	Chloroflexota	0	0	0	0	0	1	0	0	0	1	0
SB_cbin_36	Chloroflexota	0	0	0	0	0	0	0	0	0	1	0
SB_sbin_2_41	Chloroflexota	0	0	0	0	0	0	0	0	0	1	0
SB_sbin_7_31	Chloroflexota	0	0	0	0	0	0	0	0	0	1	0
SB_sbin_8_28	Chloroflexota	0	0	0	0	0	0	0	0	0	1	0
SB_sbin_4_3	Chloroflexota	0	0	0	0	0	0	1	0	0	0	0
SB_sbin_3_35	Chloroflexota	0	0	0	0	0	0	1	0	0	0	0
SB_cbin_31	Chloroflexota	0	0	0	0	0	0	1	0	0	0	0
SB_sbin_5_55	Chloroflexota	0	0	0	0	0	0	1	0	0	0	0
SB_cbin_253	Chloroflexota	0	0	0	0	0	0	1	0	0	0	0
SB_cbin_35	Chloroflexota	0	0	0	0	0	0	1	0	0	0	0
SB_sbin_7_4	Chloroflexota	0	0	0	0	0	0	1	0	0	0	0
SB_cbin_235	Chloroflexota	0	0	0	0	1	1	0	0	0	0	0
SB_cbin_75	Chloroflexota	0	0	0	0	1	1	0	0	0	0	0
SB_sbin_7_43	Chloroflexota	0	0	0	0	1	1	0	0	0	0	0
HY4_GJ-10_33	Chloroflexota	0	0	0	0	1	1	0	0	0	0	0
SB_sbin_8_34	Chloroflexota	0	0	0	0	1	1	0	0	0	0	0
SB_sbin_6_27	Chloroflexota	0	0	0	0	1	1	0	0	0	0	0
HY4_Co_35	Chloroflexota	0	0	0	0	0	1	0	0	0	0	0
SF_Co_bin_165	Chloroflexota	0	0	0	0	0	1	0	0	0	0	0
SB_sbin_2_19	Chloroflexota	0	0	0	0	0	1	0	0	0	0	0
HY4_GA-7_2	Chloroflexota	0	0	0	0	0	1	0	0	0	0	0
SF_Co_bin_156	Chloroflexota	0	0	0	0	0	1	0	0	0	0	0
SF_Co_bin_62	Chloroflexota	0	0	0	0	0	1	0	0	0	0	0
SF_Co_bin_91	Chloroflexota	0	0	0	0	0	1	0	0	0	0	0
SF_Co_bin_93	Chloroflexota	0	0	0	0	0	1	0	0	0	0	0
WGoM_sbin_oily_10	Chloroflexota	0	0	0	0	0	1	0	0	0	0	0
SF_Co_bin_33	Chloroflexota	0	0	0	0	0	1	0	0	0	0	0
MS_sbin_5	Chloroflexota	0	0	0	0	0	1	0	0	0	0	0
SF_Co_bin_151	Chloroflexota	0	0	0	0	0	1	0	0	0	0	0
SF_HDNA3_14	Chloroflexota	0	0	0	0	0	1	0	0	0	0	0
HY4_Co_14	Chloroflexota	0	0	0	0	0	1	0	0	0	0	0
SB_cbin_95	Chloroflexota	0	0	0	0	0	1	0	0	0	0	0
SB_sbin_8_12	Chloroflexota	0	0	0	0	0	1	0	0	0	0	0
SMM_sbin_6	Chloroflexota	0	0	0	0	0	1	0	0	0	0	0
SF_Co_bin_90	Chloroflexota	0	0	0	0	0	1	0	0	0	0	0
SF_Co_bin_77	Chloroflexota	0	0	0	0	0	1	0	0	0	0	0
SF_GA-4_15	Chloroflexota	0	0	0	0	0	1	0	0	0	0	0
HY4_Co_32	Chloroflexota	0	0	0	0	0	1	0	0	0	0	0
HY4_Co_8	Chloroflexota	0	0	0	0	0	1	0	0	0	0	0
ENP_cbin_27	Chloroflexota	0	0	0	0	0	1	0	0	0	0	0
SB_cbin_195	Chloroflexota	0	0	0	0	0	1	0	0	0	0	0
SF_Co_bin_131	Chloroflexota	0	0	0	0	0	1	0	0	0	0	0
SF_Co_bin_158	Chloroflexota	0	0	0	0	0	1	0	0	0	0	0
SB_cbin_40	Chloroflexota	0	0	0	0	0	1	0	0	0	0	0
SB_cbin_42	Chloroflexota	0	0	0	0	0	1	0	0	0	0	0
SB_cbin_180	Chloroflexota	0	0	0	0	0	1	0	0	0	0	0
SF_Co_bin_26	Chloroflexota	0	0	0	0	0	1	0	0	0	0	0
ENP_cbin_12	Chloroflexota	0	0	0	0	0	1	0	0	0	0	0
ENP_sbin_1_1	Chloroflexota	0	0	0	0	0	1	0	0	0	0	0
WGoM_cbin_42	Chloroflexota	0	0	0	0	0	1	0	0	0	0	0
SB_sbin_2_26	Chloroflexota	0	0	0	0	1	0	0	0	0	0	0
ENP_sbin_7_2	Chloroflexota	0	0	0	0	1	0	0	0	0	0	0
SB_sbin_6_32	Chloroflexota	0	0	0	0	1	0	0	0	0	0	0
SB_sbin_7_13	Chloroflexota	0	0	0	0	1	0	0	0	0	0	0
HY4_Co_80	Chloroflexota	0	0	0	0	0	0	0	0	0	0	0
SF_Co_bin_105	Chloroflexota	0	0	0	0	0	0	0	0	0	0	0
GoM_cbin15	Chloroflexota	0	0	0	0	0	0	0	0	0	0	0
HMR24_3	Chloroflexota	0	0	0	0	0	0	0	0	0	0	0
HMR_6C1499	Chloroflexota	0	0	0	0	0	0	0	0	0	0	0
HMR_9C2074	Chloroflexota	0	0	0	0	0	0	0	0	0	0	0
SB_sbin_1_3	Chloroflexota	0	0	0	0	0	0	0	0	0	0	0
SF_Co_bin_5	Chloroflexota	0	0	0	0	0	0	0	0	0	0	0
HY4_Co_17	Chloroflexota	0	0	0	0	0	0	0	0	0	0	0
SF_Co_bin_153	Chloroflexota	0	0	0	0	0	0	0	0	0	0	0
SF_HDNA4_28	Chloroflexota	0	0	0	0	0	0	0	0	0	0	0
SF_GA-3_1	Chloroflexota	0	0	0	0	0	0	0	0	0	0	0
JL_Co_20	Chloroflexota	0	0	0	0	0	0	0	0	0	0	0
HMR2_11	Chloroflexota	0	0	0	0	0	0	0	0	0	0	0
HMR3_4	Chloroflexota	0	0	0	0	0	0	0	0	0	0	0
MS_sbin_6	Chloroflexota	0	0	0	0	0	0	0	0	0	0	0
SB_cbin_53	Chloroflexota	0	0	0	0	0	0	0	0	0	0	0
HY4_GJ-10_7	Chloroflexota	0	0	0	0	0	0	0	0	0	0	0
SF_GA-5_11	Chloroflexota	0	0	0	0	0	0	0	0	0	0	0
SB_cbin_291	Chloroflexota	0	0	0	0	0	0	0	0	0	0	0
SF_GA-1_12	Chloroflexota	0	0	0	0	0	0	0	0	0	0	0
SB_cbin_191	Chloroflexota	0	0	0	0	0	0	0	0	0	0	0
SF_Co_bin_166	Chloroflexota	0	0	0	0	0	0	0	0	0	0	0
SF_Co_bin_99	Chloroflexota	0	0	0	0	0	0	0	0	0	0	0
SB_cbin_118	Chloroflexota	0	0	0	0	0	0	0	0	0	0	0
SB_sbin_2_51	Chloroflexota	0	0	0	0	0	0	0	0	0	0	0
GoM_cbin2	Chloroflexota	0	0	0	0	0	0	0	0	0	0	0
HY4_Co_24	Chloroflexota	0	0	0	0	0	0	0	0	0	0	0
SB_cbin_188	Chloroflexota	0	0	0	0	0	0	0	0	0	0	0
SF_Co_bin_48	Chloroflexota	0	0	0	0	0	0	0	0	0	0	0
HY4_GJ-10_22	Chloroflexota	0	0	0	0	0	0	0	0	0	0	0
GoM_cbin13	Chloroflexota	0	0	0	0	0	0	0	0	0	0	0
WGoM_cbin_18	Chloroflexota	0	0	0	0	0	0	0	0	0	0	0
HMR25_24	Chloroflexota	0	0	0	0	0	0	0	0	0	0	0
JL_Co_5	Chloroflexota	0	0	0	0	0	0	0	0	0	0	0
JL_TianS5_3	Chloroflexota	0	0	0	0	0	0	0	0	0	0	0
SB_sbin_5_51	Chloroflexota	0	0	0	0	0	0	0	0	0	0	0
SF_Co_bin_115	Chloroflexota	0	0	0	0	0	0	0	0	0	0	0
SF_GA-1_7	Chloroflexota	0	0	0	0	0	0	0	0	0	0	0
HMR6_26	Chloroflexota	0	0	0	0	0	0	0	0	0	0	0
SF_Co_bin_141	Chloroflexota	0	0	0	0	0	0	0	0	0	0	0
HMR26_15	Chloroflexota	0	0	0	0	0	0	0	0	0	0	0
HY4_Co_10	Chloroflexota	0	0	0	0	0	0	0	0	0	0	0
MS_sbin_2	Chloroflexota	0	0	0	0	0	0	0	0	0	0	0
SB_sbin_2_38	Chloroflexota	0	0	0	0	0	0	0	0	0	0	0
SF_Co_bin_94	Chloroflexota	0	0	0	0	0	0	0	0	0	0	0
SMM_sbin_14	Chloroflexota	0	0	0	0	0	0	0	0	0	0	0
HY4_GJ-10_27	Chloroflexota	0	0	0	0	0	0	0	0	0	0	0
SF_GA-1_10	Chloroflexota	0	0	0	0	0	0	0	0	0	0	0
SF_GA-5_10	Chloroflexota	0	0	0	0	0	0	0	0	0	0	0
SF_Co_bin_37	Chloroflexota	0	0	0	0	0	0	0	0	0	0	0
SB_sbin_4_43	Chloroflexota	0	0	0	0	0	0	0	0	0	0	0
HMR26_2	Chloroflexota	0	0	0	0	0	0	0	0	0	0	0
SB_cbin_269	Chloroflexota	0	0	0	0	0	0	0	0	0	0	0
HM_sbin_20_3	Chloroflexota	0	0	0	0	0	0	0	0	0	0	0
WGoM_sbin_oily_53	Chloroflexota	0	0	0	0	0	0	0	0	0	0	0
SB_cbin_122	Chloroflexota	0	0	0	0	0	0	0	0	0	0	0
HMR25_23	Chloroflexota	0	0	0	0	0	0	0	0	0	0	0
ENP_sbin_13_4	Chloroflexota	0	0	0	0	0	0	0	0	0	0	0
ENP_cbin_8	Chloroflexota	0	0	0	0	0	0	0	0	0	0	0
HY4_Co_50	Chloroflexota	0	0	0	0	0	0	0	0	0	0	0
SF_Co_bin_139	Chloroflexota	0	0	0	0	0	0	0	0	0	0	0
ENP_cbin_10	Chloroflexota	0	0	0	0	0	0	0	0	0	0	0
SB_cbin_117	Chloroflexota	0	0	0	0	0	0	0	0	0	0	0
SB_cbin_5	Chloroflexota	0	0	0	0	0	0	0	0	0	0	0
ENP_cbin_23	Chloroflexota	0	0	0	0	0	0	0	0	0	0	0
HMR25_17	Chloroflexota	0	0	0	0	0	0	0	0	0	0	0
HMR26_7	Chloroflexota	0	0	0	0	0	0	0	0	0	0	0
SB_cbin_33	Chloroflexota	0	0	0	0	0	0	0	0	0	0	0
SB_sbin_5_5	Chloroflexota	0	0	0	0	0	0	0	0	0	0	0
SB_sbin_2_10	Chloroflexota	0	0	0	0	0	0	0	0	0	0	0
HY4_GJ-10_20	Chloroflexota	0	0	0	0	0	0	0	0	0	0	0
GoM_cbin20	Chloroflexota	0	0	0	0	0	0	0	0	0	0	0
HMR21_14	Chloroflexota	0	0	0	0	0	0	0	0	0	0	0
SB_cbin_14	Chloroflexota	0	0	0	0	0	0	0	0	0	0	0
SB_cbin_153	Chloroflexota	0	0	0	0	0	0	0	0	0	0	0
SB_cbin_204	Chloroflexota	0	0	0	0	0	0	0	0	0	0	0
SB_sbin_7_11	Chloroflexota	0	0	0	0	0	0	0	0	0	0	0
WGoM_sbin_oily_66	Chloroflexota	0	0	0	0	0	0	0	0	0	0	0
SB_sbin_6_16	Chloroflexota	0	0	0	0	0	0	0	0	0	0	0
GoM_D24_sbin1	Chloroflexota	0	0	0	0	0	0	0	0	0	0	0
SB_cbin_169	Chloroflexota	0	0	0	0	0	0	0	0	0	0	0
SB_cbin_278	Chloroflexota	0	0	0	0	0	0	0	0	0	0	0
SB_cbin_166	Chloroflexota	0	0	0	0	0	0	0	0	0	0	0
HY4_Co_85	Chloroflexota	0	0	0	0	0	0	0	0	0	0	0
HY4_Co_15	Chloroflexota	0	0	0	0	0	0	0	0	0	0	0
SB_cbin_219	Chloroflexota	0	0	0	0	0	0	0	0	0	0	0
SB_sbin_2_5	Chloroflexota	0	0	0	0	0	0	0	0	0	0	0
SMM_sbin_7	Chloroflexota	0	0	0	0	0	0	0	0	0	0	0
HY4_GJ-10_9	Chloroflexota	0	0	0	0	0	0	0	0	0	0	0
WGoM_cbin_13	Chloroflexota	0	0	0	0	0	0	0	0	0	0	0
HY4_Co_74	Chloroflexota	0	0	0	0	0	0	0	0	0	0	0
SB_cbin_285	Chloroflexota	0	0	0	0	0	0	0	0	0	0	0
SB_sbin_2_7	Chloroflexota	0	0	0	0	0	0	0	0	0	0	0
SF_Co_bin_20	Chloroflexota	0	0	0	0	0	0	0	0	0	0	0
SMM_sbin_22	Chloroflexota	0	0	0	0	0	0	0	0	0	0	0
HY4_GJ-10_31	Chloroflexota	0	0	0	0	0	0	0	0	0	0	0
ENP_sbin_13_3	Chloroflexota	0	0	0	0	0	0	0	0	0	0	0
WGoM_cbin_46	Chloroflexota	0	0	0	0	0	0	0	0	0	0	0
HMR20_13	Chloroflexota	0	0	0	0	0	0	0	0	0	0	0
HMR21_28	Chloroflexota	0	0	0	0	0	0	0	0	0	0	0
SF_HDNA4_9	Chloroflexota	0	0	0	0	0	0	0	0	0	0	0
SMM_sbin_8	Chloroflexota	0	0	0	0	0	0	0	0	0	0	0
SF_GA-4_1	Chloroflexota	0	0	0	0	0	0	0	0	0	0	0
SB_cbin_290	Chloroflexota	0	0	0	0	0	0	0	0	0	0	0
WGoM_sbin_oily_22	Chloroflexota	0	0	0	0	0	0	0	0	0	0	0
WGoM_sbin_oily_37	Chloroflexota	0	0	0	0	0	0	0	0	0	0	0
WGoM_sbin_oily_68	Chloroflexota	0	0	0	0	0	0	0	0	0	0	0
SB_sbin_1_17	Chloroflexota	0	0	0	0	0	0	0	0	0	0	0
HY4_Co_29	Chloroflexota	0	0	0	0	0	0	0	0	0	0	0
SF_Co_bin_8	Chloroflexota	0	0	0	0	0	0	0	0	0	0	0
HMR1_2	Cloacimonadota	0	0	0	0	0	0	0	0	0	0	1
HMR3_24	Cloacimonadota	0	0	0	0	0	0	0	0	0	0	1
SB_sbin_3_24	Cloacimonadota	0	0	0	0	0	1	0	0	0	0	0
HMR18_30	Cloacimonadota	0	0	0	0	0	0	0	0	0	0	0
HMR3_28	Cloacimonadota	0	0	0	0	0	0	0	0	0	0	0
SB_cbin_194	Cloacimonadota	0	0	0	0	0	0	0	0	0	0	0
SB_cbin_277	Cloacimonadota	0	0	0	0	0	0	0	0	0	0	0
SB_sbin_3_36	Cloacimonadota	0	0	0	0	0	0	0	0	0	0	0
SF_Co_bin_65	Cloacimonadota	0	0	0	0	0	0	0	0	0	0	0
HY4_GJ-10_37	Cloacimonadota	0	0	0	0	0	0	0	0	0	0	0
SB_sbin_5_7	Cloacimonadota	0	0	0	0	0	0	0	0	0	0	0
SB_sbin_8_37	Cloacimonadota	0	0	0	0	0	0	0	0	0	0	0
HMR19_36	Dependentiae	0	0	0	0	0	0	0	0	0	0	0
SB_sbin_6_36	Desulfobacterota	0	1	1	0	0	0	0	0	0	0	1
SF_Co_bin_45	Desulfobacterota	0	1	0	0	0	0	0	0	0	1	0
SF_Co_bin_80	Desulfobacterota	0	1	0	0	0	0	0	0	1	0	0
SB_sbin_7_22	Desulfobacterota	0	1	0	0	0	1	0	0	0	0	0
SB_cbin_72	Desulfobacterota	0	1	0	0	0	1	0	0	0	0	0
HM_cbin_4	Desulfobacterota	0	1	0	0	0	1	0	0	0	0	0
SB_sbin_4_5	Desulfobacterota	0	1	1	0	0	0	0	0	0	0	0
GoM_D24_sbin7	Desulfobacterota	0	1	0	0	0	0	0	0	0	0	0
WGoM_cbin_48	Desulfobacterota	0	1	0	0	0	0	0	0	0	0	0
HY4_GJ-11_8	Desulfobacterota	0	1	0	0	0	0	0	0	0	0	0
HY4_GJ-12_4	Desulfobacterota	0	1	0	0	0	0	0	0	0	0	0
SF_GA-4_5	Desulfobacterota	0	1	0	0	0	0	0	0	0	0	0
HMR26_8	Desulfobacterota	0	1	0	0	0	0	0	0	0	0	0
HMR26_23	Desulfobacterota	0	1	0	0	0	0	0	0	0	0	0
MS_sbin_7	Desulfobacterota	0	1	0	0	0	0	0	0	0	0	0
SB_cbin_231	Desulfobacterota	0	1	0	0	0	0	0	0	0	0	0
SF_HDNA3_10	Desulfobacterota	0	1	0	0	0	0	0	0	0	0	0
SF_Co_bin_159	Desulfobacterota	0	1	0	0	0	0	0	0	0	0	0
HY4_GA-6_1	Desulfobacterota	0	1	0	0	0	0	0	0	0	0	0
HY4_GJ-11_3	Desulfobacterota	0	1	0	0	0	0	0	0	0	0	0
SF_GA-1_5	Desulfobacterota	0	1	0	0	0	0	0	0	0	0	0
WGoM_cbin_67	Desulfobacterota	0	1	0	0	0	0	0	0	0	0	0
SB_sbin_2_20	Desulfobacterota	0	1	0	0	0	0	0	0	0	0	0
HMR20_3	Desulfobacterota	0	1	0	0	0	0	0	0	0	0	0
HY4_Co_75	Desulfobacterota	0	1	0	0	0	0	0	0	0	0	0
SF_HDNA3_19	Desulfobacterota	0	1	0	0	0	0	0	0	0	0	0
HMR23_3	Desulfobacterota	0	1	0	0	0	0	0	0	0	0	0
HM_sbin_24_2	Desulfobacterota	0	1	0	0	0	0	0	0	0	0	0
HMR3_9	Desulfobacterota	0	1	0	0	0	0	0	0	0	0	0
HMR_10C6056	Desulfobacterota	0	1	0	0	0	0	0	0	0	0	0
SF_Co_bin_169	Desulfobacterota	0	1	0	0	0	0	0	0	0	0	0
HY4_Co_40	Desulfobacterota	0	1	0	0	0	0	0	0	0	0	0
HMR_11C1195	Desulfobacterota	0	1	0	0	0	0	0	0	0	0	0
HMR_12C2563	Desulfobacterota	0	1	0	0	0	0	0	0	0	0	0
SF_Co_bin_98	Desulfobacterota	0	1	0	0	0	0	0	0	0	0	0
SF_GA-4_7	Desulfobacterota	0	1	0	0	0	0	0	0	0	0	0
HMR22_3	Desulfobacterota	0	1	0	0	0	0	0	0	0	0	0
SF_Co_bin_81	Desulfobacterota	0	1	0	0	0	0	0	0	0	0	0
HY4_GJ-12_2	Desulfobacterota	0	1	0	0	0	0	0	0	0	0	0
HY4_Co_65	Desulfobacterota	0	0	0	0	0	0	0	0	0	0	1
HMR_6C1595	Desulfobacterota	0	0	0	0	0	0	0	0	0	0	1
HY4_GJ-10_1	Desulfobacterota	0	0	0	0	0	0	0	0	0	0	1
SB_sbin_2_46	Desulfobacterota	0	0	0	0	0	0	1	0	0	1	0
HMR_3C1419	Desulfobacterota	0	0	0	0	0	0	0	0	0	1	0
HMR2_2	Desulfobacterota	0	0	0	0	0	1	1	0	0	0	0
SB_sbin_5_3	Desulfobacterota	1	0	0	0	0	0	1	0	0	0	0
SB_cbin_232	Desulfobacterota	0	0	0	0	0	1	0	0	0	0	0
SB_sbin_3_12	Desulfobacterota	0	0	0	0	1	0	0	0	0	0	0
SB_cbin_13	Desulfobacterota	0	0	1	0	0	0	0	0	0	0	0
WGoM_sbin_oily_21	Desulfobacterota	0	0	1	0	0	0	0	0	0	0	0
HY4_Co_88	Desulfobacterota	0	0	1	0	0	0	0	0	0	0	0
HY4_GA-6_2	Desulfobacterota	0	0	1	0	0	0	0	0	0	0	0
HY4_GJ-9_12	Desulfobacterota	0	0	1	0	0	0	0	0	0	0	0
HMR19_15	Desulfobacterota	0	0	0	0	0	0	0	0	0	0	0
HY4_Co_72	Desulfobacterota	0	0	0	0	0	0	0	0	0	0	0
SF_Co_bin_123	Desulfobacterota	0	0	0	0	0	0	0	0	0	0	0
HMR1_14	Desulfobacterota	0	0	0	0	0	0	0	0	0	0	0
HMR21_37	Desulfobacterota	0	0	0	0	0	0	0	0	0	0	0
HMR19_5	Desulfobacterota	0	0	0	0	0	0	0	0	0	0	0
HMR23_1	Desulfobacterota	0	0	0	0	0	0	0	0	0	0	0
WGoM_cbin_56	Desulfobacterota	0	0	0	0	0	0	0	0	0	0	0
SB_cbin_176	Desulfobacterota	0	0	0	0	0	0	0	0	0	0	0
SF_Co_bin_138	Desulfobacterota	0	0	0	0	0	0	0	0	0	0	0
HMR_13C1559	Desulfobacterota	0	0	0	0	0	0	0	0	0	0	0
SMM_sbin_10	Desulfobacterota	0	0	0	0	0	0	0	0	0	0	0
SMM_sbin_1	Desulfobacterota	0	0	0	0	0	0	0	0	0	0	0
HY4_GJ-9_10	Desulfobacterota	0	0	0	0	0	0	0	0	0	0	0
HMR25_18	Desulfobacterota	0	0	0	0	0	0	0	0	0	0	0
SB_cbin_6	Desulfobacterota	0	0	0	0	0	0	0	0	0	0	0
SF_Co_bin_82	Desulfobacterota	0	0	0	0	0	0	0	0	0	0	0
SF_HDNA4_12	Desulfobacterota	0	0	0	0	0	0	0	0	0	0	0
SMM_sbin_15	Desulfobacterota	0	0	0	0	0	0	0	0	0	0	0
GoM_cbin29	Desulfobacterota	0	0	0	0	0	0	0	0	0	0	0
MS_sbin_1	Desulfobacterota	0	0	0	0	0	0	0	0	0	0	0
SB_sbin_5_46	Desulfobacterota	0	0	0	0	0	0	0	0	0	0	0
SF_Co_bin_143	Desulfobacterota	0	0	0	0	0	0	0	0	0	0	0
WGoM_cbin_38	Desulfobacterota	0	0	0	0	0	0	0	0	0	0	0
WGoM_cbin_8	Desulfobacterota	0	0	0	0	0	0	0	0	0	0	0
WGoM_sbin_oily_2	Desulfobacterota	0	0	0	0	0	0	0	0	0	0	0
SF_GA-1_3	Desulfobacterota	0	0	0	0	0	0	0	0	0	0	0
HMR1_22	Desulfobacterota	0	0	0	0	0	0	0	0	0	0	0
HMR20_18	Desulfobacterota	0	0	0	0	0	0	0	0	0	0	0
HM_sbin_21_14	Desulfobacterota	0	0	0	0	0	0	0	0	0	0	0
SB_cbin_24	Desulfobacterota	0	0	0	0	0	0	0	0	0	0	0
HY4_GA-7_5	Desulfobacterota	0	0	0	0	0	0	0	0	0	0	0
HY4_GJ-11_1	Desulfobacterota	0	0	0	0	0	0	0	0	0	0	0
HY4_GJ-12_3	Desulfobacterota	0	0	0	0	0	0	0	0	0	0	0
SF_GA-1_2	Desulfobacterota	0	0	0	0	0	0	0	0	0	0	0
SF_GA-2_2	Desulfobacterota	0	0	0	0	0	0	0	0	0	0	0
SF_GA-3_6	Desulfobacterota	0	0	0	0	0	0	0	0	0	0	0
SF_GA-5_2	Desulfobacterota	0	0	0	0	0	0	0	0	0	0	0
HM_sbin_21_8	Desulfobacterota	0	0	0	0	0	0	0	0	0	0	0
SF_Co_bin_19	Desulfobacterota	0	0	0	0	0	0	0	0	0	0	0
SF_Co_bin_58	Desulfobacterota	0	0	0	0	0	0	0	0	0	0	0
WGoM_sbin_oily_39	Desulfobacterota	0	0	0	0	0	0	0	0	0	0	0
HY4_GJ-10_34	Desulfobacterota	0	0	0	0	0	0	0	0	0	0	0
HY4_GJ-9_9	Desulfobacterota	0	0	0	0	0	0	0	0	0	0	0
SF_GA-2_9	Desulfobacterota	0	0	0	0	0	0	0	0	0	0	0
GoM_cbin8	Desulfobacterota	0	0	0	0	0	0	0	0	0	0	0
HMR_7C1228	Desulfobacterota	0	0	0	0	0	0	0	0	0	0	0
HMR3_2	Desulfobacterota	0	0	0	0	0	0	0	0	0	0	0
HMR_8C2149	Desulfobacterota	0	0	0	0	0	0	0	0	0	0	0
SB_sbin_2_30	Desulfobacterota	0	0	0	0	0	0	0	0	0	0	0
SB_sbin_5_28	Desulfobacterota	0	0	0	0	0	0	0	0	0	0	0
WGoM_cbin_33	Desulfobacterota	0	0	0	0	0	0	0	0	0	0	0
WGoM_sbin_oily_23	Desulfobacterota	0	0	0	0	0	0	0	0	0	0	0
WGoM_cbin_51	Desulfobacterota	0	0	0	0	0	0	0	0	0	0	0
HMR20_20	Desulfobacterota	0	0	0	0	0	0	0	0	0	0	0
MS_sbin_12	Desulfobacterota	0	0	0	0	0	0	0	0	0	0	0
WGoM_cbin_59	Desulfobacterota	0	0	0	0	0	0	0	0	0	0	0
HY4_GJ-10_12	Desulfobacterota	0	0	0	0	0	0	0	0	0	0	0
HY4_GJ-11_4	Desulfobacterota	0	0	0	0	0	0	0	0	0	0	0
SF_Co_bin_63	Desulfobacterota	0	0	0	0	0	0	0	0	0	0	0
SMM_sbin_20	Desulfobacterota	0	0	0	0	0	0	0	0	0	0	0
HMR21_36	Desulfobacterota	0	0	0	0	0	0	0	0	0	0	0
WGoM_cbin_19	Desulfobacterota	0	0	0	0	0	0	0	0	0	0	0
GoM_D30_sbin3	Desulfobacterota	0	0	0	0	0	0	0	0	0	0	0
HMR24_8	Desulfobacterota	0	0	0	0	0	0	0	0	0	0	0
SB_cbin_140	Desulfobacterota	0	0	0	0	0	0	0	0	0	0	0
SB_cbin_197	Desulfobacterota	0	0	0	0	0	0	0	0	0	0	0
SB_cbin_23	Desulfobacterota	0	0	0	0	0	0	0	0	0	0	0
SB_sbin_3_18	Desulfobacterota	0	0	0	0	0	0	0	0	0	0	0
SB_sbin_5_11	Desulfobacterota	0	0	0	0	0	0	0	0	0	0	0
SB_sbin_7_23	Desulfobacterota	0	0	0	0	0	0	0	0	0	0	0
SB_sbin_7_27	Desulfobacterota	0	0	0	0	0	0	0	0	0	0	0
SF_Co_bin_84	Desulfobacterota	0	0	0	0	0	0	0	0	0	0	0
WGoM_cbin_5	Desulfobacterota	0	0	0	0	0	0	0	0	0	0	0
SF_GA-5_3	Desulfobacterota	0	0	0	0	0	0	0	0	0	0	0
HMR17_28	Desulfobacterota	0	0	0	0	0	0	0	0	0	0	0
HMR18_2	Desulfobacterota	0	0	0	0	0	0	0	0	0	0	0
HMR25_15	Desulfobacterota	0	0	0	0	0	0	0	0	0	0	0
HM_cbin_48	Desulfobacterota	0	0	0	0	0	0	0	0	0	0	0
HY4_Co_34	Desulfobacterota	0	0	0	0	0	0	0	0	0	0	0
MS_sbin_4	Desulfobacterota	0	0	0	0	0	0	0	0	0	0	0
SB_cbin_201	Desulfobacterota	0	0	0	0	0	0	0	0	0	0	0
SB_sbin_7_28	Desulfobacterota	0	0	0	0	0	0	0	0	0	0	0
SF_HDNA4_14	Desulfobacterota	0	0	0	0	0	0	0	0	0	0	0
SF_HDNA4_21	Desulfobacterota	0	0	0	0	0	0	0	0	0	0	0
HY4_GA-7_6	Desulfobacterota	0	0	0	0	0	0	0	0	0	0	0
HY4_GJ-11_2	Desulfobacterota	0	0	0	0	0	0	0	0	0	0	0
HY4_GJ-12_9	Desulfobacterota	0	0	0	0	0	0	0	0	0	0	0
SF_GA-4_10	Desulfobacterota	0	0	0	0	0	0	0	0	0	0	0
HMR24_20	Desulfobacterota	0	0	0	0	0	0	0	0	0	0	0
SF_Co_bin_117	Desulfobacterota	0	0	0	0	0	0	0	0	0	0	0
HMR_11C2194	Desulfobacterota	0	0	0	0	0	0	0	0	0	0	0
WGoM_sbin_oily_49	Desulfobacterota	0	0	0	0	0	0	0	0	0	0	0
HY4_GJ-9_13	Desulfobacterota	0	0	0	0	0	0	0	0	0	0	0
WGoM_sbin_oily_1	Desulfobacterota	0	0	0	0	0	0	0	0	0	0	0
HMR23_11	Desulfobacterota	0	0	0	0	0	0	0	0	0	0	0
SF_GA-4_12	Desulfobacterota	0	0	0	0	0	0	0	0	0	0	0
SF_Co_bin_157	Desulfobacterota	0	0	0	0	0	0	0	0	0	0	0
SF_Co_bin_92	Desulfobacterota	0	0	0	0	0	0	0	0	0	0	0
SF_Co_bin_109	Desulfobacterota	0	0	0	0	0	0	0	0	0	0	0
SF_Co_bin_15	Desulfobacterota	0	0	0	0	0	0	0	0	0	0	0
SF_Co_bin_129	Desulfobacterota	0	0	0	0	0	0	0	0	0	0	0
SF_Co_bin_148	Desulfobacterota	0	0	0	0	0	0	0	0	0	0	0
WGoM_cbin_31	Desulfobacterota	0	0	0	0	0	0	0	0	0	0	0
WGoM_sbin_oily_30	Desulfobacterota	0	0	0	0	0	0	0	0	0	0	0
SB_cbin_110	Desulfobacterota	0	0	0	0	0	0	0	0	0	0	0
HMR17_35	Desulfobacterota	0	0	0	0	0	0	0	0	0	0	0
HMR_3C1215	Desulfobacterota	0	0	0	0	0	0	0	0	0	0	0
WGoM_cbin_25	Desulfobacterota	0	0	0	0	0	0	0	0	0	0	0
SF_Co_bin_75	Desulfobacterota	0	0	0	0	0	0	0	0	0	0	0
SF_HDNA3_7	Desulfobacterota	0	0	0	0	0	0	0	0	0	0	0
HMR17_30	Desulfobacterota	0	0	0	0	0	0	0	0	0	0	0
HMR19_18	Desulfobacterota	0	0	0	0	0	0	0	0	0	0	0
WGoM_cbin_3	Desulfobacterota	0	0	0	0	0	0	0	0	0	0	0
WGoM_sbin_oily_57	Desulfobacterota	0	0	0	0	0	0	0	0	0	0	0
GoM_cbin9	Desulfobacterota	0	0	0	0	0	0	0	0	0	0	0
SB_cbin_199	Desulfobacterota	0	0	0	0	0	0	0	0	0	0	0
WGoM_sbin_oily_43	Desulfobacterota	0	0	0	0	0	0	0	0	0	0	0
HMR19_26	Desulfobacterota	0	0	0	0	0	0	0	0	0	0	0
HM_cbin_59	Desulfobacterota	0	0	0	0	0	0	0	0	0	0	0
HM_sbin_20_17	Desulfobacterota	0	0	0	0	0	0	0	0	0	0	0
HM_cbin_17	Desulfobacterota	0	0	0	0	0	0	0	0	0	0	0
SB_cbin_90	Desulfobacterota	0	0	0	0	0	0	0	0	0	0	0
GoM_D24_sbin5	Desulfobacterota	0	0	0	0	0	0	0	0	0	0	0
GoM_D30_sbin1	Desulfobacterota	0	0	0	0	0	0	0	0	0	0	0
HMR22_7	Desulfobacterota	0	0	0	0	0	0	0	0	0	0	0
HMR23_5	Desulfobacterota	0	0	0	0	0	0	0	0	0	0	0
HMR24_12	Desulfobacterota	0	0	0	0	0	0	0	0	0	0	0
HMR25_12	Desulfobacterota	0	0	0	0	0	0	0	0	0	0	0
SB_sbin_1_7	Desulfobacterota	0	0	0	0	0	0	0	0	0	0	0
SF_Co_bin_164	Desulfobacterota	0	0	0	0	0	0	0	0	0	0	0
HY4_GJ-11_7	Desulfobacterota	0	0	0	0	0	0	0	0	0	0	0
HMR17_27	Desulfobacterota_C	0	1	0	0	0	0	0	0	0	0	0
HMR18_29	Desulfobacterota_C	0	0	0	0	0	0	0	0	0	0	0
SB_cbin_263	Desulfobacterota_D	0	0	0	0	0	0	0	0	0	0	0
SB_sbin_1_9	Desulfobacterota_D	0	0	0	0	0	0	0	0	0	0	0
HY4_Co_47	Desulfobacterota_D	0	0	0	0	0	0	0	0	0	0	0
GoM_D72_sbin1	Eisenbacteria	0	0	0	0	0	1	0	0	1	0	1
HMR20_17	Eisenbacteria	0	0	0	0	0	1	0	0	1	0	1
SB_sbin_2_52	Eisenbacteria	0	0	0	0	0	1	0	0	1	0	1
SF_GA-4_9	Eisenbacteria	0	0	0	0	0	1	0	0	1	0	1
HMR3_20	Eisenbacteria	0	0	0	0	0	1	0	0	0	0	1
HMR3_25	Eisenbacteria	0	0	0	0	0	1	0	0	0	0	1
HMR3_6	Eisenbacteria	0	0	0	0	0	1	0	0	0	0	1
HMR6_3	Eisenbacteria	0	0	0	0	0	1	0	0	0	0	1
SF_Co_bin_96	Eisenbacteria	0	0	0	0	0	1	0	0	0	0	1
GoM_D33_sbin1	Eisenbacteria	0	0	0	0	0	0	0	0	1	0	0
GoM_D75_sbin1	Eisenbacteria	0	0	0	0	0	0	0	0	1	0	0
HMR21_22	Eisenbacteria	0	0	0	0	0	0	0	0	1	0	0
HY4_GJ-10_26	Eisenbacteria	0	0	0	0	0	0	0	0	1	0	0
SF_HDNA4_20	Eisenbacteria	0	0	0	0	0	1	0	0	0	0	0
GoM_cbin16	Eisenbacteria	0	0	0	0	0	0	0	0	0	0	0
GoM_cbin3	Eisenbacteria	0	0	0	0	0	0	0	0	0	0	0
HMR25_1	Eisenbacteria	0	0	0	0	0	0	0	0	0	0	0
JL_Co_4	Eisenbacteria	0	0	0	0	0	0	0	0	0	0	0
SB_sbin_3_29	Eisenbacteria	0	0	0	0	0	0	0	0	0	0	0
SF_Co_bin_44	Eisenbacteria	0	0	0	0	0	0	0	0	0	0	0
SF_Co_bin_6	Eisenbacteria	0	0	0	0	0	0	0	0	0	0	0
HY4_GJ-10_28	Eisenbacteria	0	0	0	0	0	0	0	0	0	0	0
SB_cbin_159	Elusimicrobiota	0	0	0	0	0	0	0	0	0	0	0
HMR21_10	EX4484-52	0	0	0	0	0	0	0	0	0	0	1
HMR20_19	EX4484-52	0	0	0	0	0	0	0	0	0	0	1
HMR21_3	EX4484-52	0	0	0	0	0	0	0	0	0	0	1
HMR20_28	EX4484-52	0	0	0	0	0	0	0	0	0	0	1
WGoM_sbin_oily_69	EX4484-52	0	0	0	0	0	0	0	0	0	0	1
SF_GA-1_15	EX4484-52	0	0	0	0	0	0	0	0	0	0	1
HMR20_15	EX4484-52	0	0	0	0	0	0	0	0	0	0	0
SF_HDNA4_6	EX4484-52	0	0	0	0	0	0	0	0	0	0	0
SF_Co_bin_168	EX4484-52	0	0	0	0	0	0	0	0	0	0	0
HMR20_16	EX4484-52	0	0	0	0	0	0	0	0	0	0	0
HMR20_23	EX4484-52	0	0	0	0	0	0	0	0	0	0	0
HMR21_27	EX4484-52	0	0	0	0	0	0	0	0	0	0	0
HMR19_22	EX4484-52	0	0	0	0	0	0	0	0	0	0	0
SF_HDNA4_33	EX4484-52	0	0	0	0	0	0	0	0	0	0	0
SB_cbin_79	EX4572-44	0	0	0	0	0	0	0	0	0	0	0
HMR_5C828	FCPU426	0	0	0	0	0	0	1	0	0	0	0
JL_Co_10	FCPU426	0	0	0	0	0	0	1	0	0	0	0
SF_Co_bin_64	FEN-1099	0	0	0	0	0	0	0	0	0	0	0
SB_sbin_2_23	Fermentibacterota	0	0	0	0	0	1	1	0	0	0	1
SF_Co_bin_114	Fermentibacterota	0	0	0	0	0	1	1	0	0	0	1
HMR3_15	Fermentibacterota	0	0	0	0	0	0	1	0	0	0	1
HMR_12C977	Fermentibacterota	0	0	0	0	0	1	0	0	0	0	1
SB_cbin_182	Fermentibacterota	0	0	0	0	0	1	0	0	0	0	1
SF_Co_bin_134	Fermentibacterota	0	0	0	0	0	1	0	0	0	0	1
HMR21_12	Fermentibacterota	0	0	0	0	0	0	0	0	0	0	1
HMR_12C1460	Fermentibacterota	0	0	0	0	0	0	0	0	0	0	1
HMR_5C1901	Fermentibacterota	0	0	0	0	0	0	0	0	0	0	1
HMR3_11	Fermentibacterota	0	0	0	0	0	0	1	0	0	1	0
HMR6_9	Fermentibacterota	0	0	0	0	0	0	1	0	0	0	0
JL_Co_12	Fermentibacterota	0	0	0	0	0	0	1	0	0	0	0
WGoM_cbin_7	Fermentibacterota	0	0	0	0	0	0	1	0	0	0	0
HMR3_7	Fermentibacterota	0	0	0	0	0	0	1	0	0	0	0
MS_sbin_9	Fermentibacterota	0	0	0	0	0	0	0	0	0	0	0
HMR18_5	Fermentibacterota	0	0	0	0	0	0	0	0	0	0	0
HMR_7C1274	Fibrobacterota	0	0	0	0	0	0	0	0	0	0	0
HMR3_12	Firmicutes	0	0	0	0	0	0	0	0	0	0	0
HMR_3C1510	Firmicutes	0	0	0	0	0	0	0	0	0	0	0
HMR_3C3900	Firmicutes	0	0	0	0	0	0	0	0	0	0	0
HMR_3C6147	Firmicutes	0	0	0	0	0	0	0	0	0	0	0
HM_sbin_20_6	Firmicutes_B	0	1	0	0	0	0	0	0	0	0	1
HM_cbin_2	Firmicutes_B	0	0	0	0	0	0	1	0	0	0	0
HM_cbin_44	Firmicutes_B	0	0	0	0	0	0	1	0	0	0	0
HM_cbin_46	Firmicutes_B	0	0	0	0	0	0	1	0	0	0	0
HM_cbin_20	Firmicutes_B	0	0	0	0	0	0	0	0	0	0	0
HM_cbin_9	Firmicutes_B	0	0	0	0	0	0	0	0	0	0	0
SB_cbin_116	Firmicutes_D	0	0	0	0	0	0	0	0	0	0	0
SB_sbin_7_50	Firmicutes_D	0	0	0	0	0	0	0	0	0	0	0
HY4_GJ-12_11	Gammaproteobacteria	0	1	0	0	1	0	0	0	0	0	1
HMR21_16	Gammaproteobacteria	0	1	0	0	1	0	0	0	0	0	0
HMR_1C1206	Gammaproteobacteria	0	1	0	0	1	0	0	0	0	0	0
SF_HDNA3_5	Gammaproteobacteria	0	1	0	0	1	0	0	0	0	0	0
HMR21_7	Gammaproteobacteria	0	1	0	0	1	0	0	0	0	0	0
SF_Co_bin_86	Gammaproteobacteria	0	1	0	0	1	0	0	0	0	0	0
HY4_Co_78	Gammaproteobacteria	0	1	0	0	1	0	0	0	0	0	0
HY4_GJ-11_12	Gammaproteobacteria	0	1	0	0	1	0	0	0	0	0	0
HY4_GJ-9_11	Gammaproteobacteria	0	1	0	0	1	0	0	0	0	0	0
JL_TianS1_2	Gammaproteobacteria	0	1	0	0	0	0	0	0	0	0	0
HMR20_6	Gammaproteobacteria	0	1	0	0	0	0	0	0	0	0	0
HY4_GJ-11_5	Gammaproteobacteria	0	1	0	0	0	0	0	0	0	0	0
HMR17_45	Gammaproteobacteria	0	1	0	0	0	0	0	0	0	0	0
HY4_GJ-10_19	Gammaproteobacteria	0	1	0	0	0	0	0	0	0	0	0
SB_cbin_255	Gammaproteobacteria	0	1	0	0	0	0	0	0	0	0	0
SF_Co_bin_137	Gammaproteobacteria	0	1	0	0	0	0	0	0	0	0	0
HMR17_24	Gammaproteobacteria	0	1	0	0	0	0	0	0	0	0	0
SF_Co_bin_136	Gammaproteobacteria	0	1	0	0	0	0	0	0	0	0	0
HMR19_21	Gammaproteobacteria	0	1	0	0	0	0	0	0	0	0	0
SF_Co_bin_160	Gammaproteobacteria	0	1	0	0	0	0	0	0	0	0	0
HMR18_1	Gammaproteobacteria	0	1	0	0	0	0	0	0	0	0	0
HMR23_2	Gammaproteobacteria	0	1	0	0	0	0	0	0	0	0	0
SF_Co_bin_72	Gammaproteobacteria	0	1	0	0	0	0	0	0	0	0	0
SF_GA-4_6	Gammaproteobacteria	0	1	0	0	0	0	0	0	0	0	0
SB_sbin_1_15	Gammaproteobacteria	0	0	0	0	1	0	0	0	0	0	0
HY4_Co_42	Gammaproteobacteria	0	0	0	0	1	0	0	0	0	0	0
HY4_GJ-12_6	Gammaproteobacteria	0	0	0	0	1	0	0	0	0	0	0
HY4_GJ-9_2	Gammaproteobacteria	0	0	0	0	1	0	0	0	0	0	0
HM_sbin_24_1	Gammaproteobacteria	0	0	0	0	1	0	0	0	0	0	0
HM_sbin_25_8	Gammaproteobacteria	0	0	0	0	1	0	0	0	0	0	0
SB_cbin_80	Gammaproteobacteria	0	0	0	0	1	0	0	0	0	0	0
SB_sbin_2_29	Gammaproteobacteria	0	0	0	0	1	0	0	0	0	0	0
GoM_cbin24	Gammaproteobacteria	0	0	0	0	0	0	0	0	0	0	0
HM_cbin_34	Gammaproteobacteria	0	0	0	0	0	0	0	0	0	0	0
HM_sbin_25_4	Gammaproteobacteria	0	0	0	0	0	0	0	0	0	0	0
HMR6_14	Gammaproteobacteria	0	0	0	0	0	0	0	0	0	0	0
HY4_Co_30	Gammaproteobacteria	0	0	0	0	0	0	0	0	0	0	0
HY4_GJ-9_14	Gammaproteobacteria	0	0	0	0	0	0	0	0	0	0	0
JL_TianS1_1	Gammaproteobacteria	0	0	0	0	0	0	0	0	0	0	0
HMR17_15	Gammaproteobacteria	0	0	0	0	0	0	0	0	0	0	0
HMR18_19	Gammaproteobacteria	0	0	0	0	0	0	0	0	0	0	0
HMR23_9	Gammaproteobacteria	0	0	0	0	0	0	0	0	0	0	0
HMR_1C4616	Gammaproteobacteria	0	0	0	0	0	0	0	0	0	0	0
HY4_Co_55	Gammaproteobacteria	0	0	0	0	0	0	0	0	0	0	0
SB_sbin_1_8	Gammaproteobacteria	0	0	0	0	0	0	0	0	0	0	0
HY4_GJ-9_21	Gammaproteobacteria	0	0	0	0	0	0	0	0	0	0	0
SB_cbin_252	Gammaproteobacteria	0	0	0	0	0	0	0	0	0	0	0
HM_cbin_5	Gammaproteobacteria	0	0	0	0	0	0	0	0	0	0	0
SB_sbin_1_12	Gammaproteobacteria	0	0	0	0	0	0	0	0	0	0	0
HM_cbin_12	Gammaproteobacteria	0	0	0	0	0	0	0	0	0	0	0
HM_cbin_26	Gammaproteobacteria	0	0	0	0	0	0	0	0	0	0	0
SF_HDNA3_12	Gammaproteobacteria	0	0	0	0	0	0	0	0	0	0	0
HM_sbin_25_3	Gammaproteobacteria	0	0	0	0	0	0	0	0	0	0	0
HM_sbin_25_9	Gammaproteobacteria	0	0	0	0	0	0	0	0	0	0	0
GoM_cbin28	Gammaproteobacteria	0	0	0	0	0	0	0	0	0	0	0
HM_sbin_19_1	Gammaproteobacteria	0	0	0	0	0	0	0	0	0	0	0
SB_cbin_137	Gammaproteobacteria	0	0	0	0	0	0	0	0	0	0	0
SB_cbin_58	Gammaproteobacteria	0	0	0	0	0	0	0	0	0	0	0
HMR_1C2861	Gammaproteobacteria	0	0	0	0	0	0	0	0	0	0	0
HMR_2C2774	Gammaproteobacteria	0	0	0	0	0	0	0	0	0	0	0
SF_GA-4_11	Gammaproteobacteria	0	0	0	0	0	0	0	0	0	0	0
HY4_GJ-9_4	Gammaproteobacteria	0	0	0	0	0	0	0	0	0	0	0
HY4_GJ-9_5	Gammaproteobacteria	0	0	0	0	0	0	0	0	0	0	0
HY4_Co_46	Gammaproteobacteria	0	0	0	0	0	0	0	0	0	0	0
HMR18_14	Gammaproteobacteria	0	0	0	0	0	0	0	0	0	0	0
HMR19_27	Gammaproteobacteria	0	0	0	0	0	0	0	0	0	0	0
HMR1_12	Gammaproteobacteria	0	0	0	0	0	0	0	0	0	0	0
HMR20_10	Gammaproteobacteria	0	0	0	0	0	0	0	0	0	0	0
HMR6_1	Gammaproteobacteria	0	0	0	0	0	0	0	0	0	0	0
HMR_1C633	Gammaproteobacteria	0	0	0	0	0	0	0	0	0	0	0
HMR_5C633	Gammaproteobacteria	0	0	0	0	0	0	0	0	0	0	0
HMR17_31	Gammaproteobacteria	0	0	0	0	0	0	0	0	0	0	0
HY4_Co_36	Gammaproteobacteria	0	0	0	0	0	0	0	0	0	0	0
HMR17_1	Gammaproteobacteria	0	0	0	0	0	0	0	0	0	0	0
HMR_2C1168	Gammaproteobacteria	0	0	0	0	0	0	0	0	0	0	0
HMR_7C1308	Gammaproteobacteria	0	0	0	0	0	0	0	0	0	0	0
SF_Co_bin_102	Gammaproteobacteria	0	0	0	0	0	0	0	0	0	0	0
SF_HDNA3_13	Gammaproteobacteria	0	0	0	0	0	0	0	0	0	0	0
SF_HDNA3_16	Gammaproteobacteria	0	0	0	0	0	0	0	0	0	0	0
SMM_sbin_18	Gammaproteobacteria	0	0	0	0	0	0	0	0	0	0	0
SF_GA-5_15	Gammaproteobacteria	0	0	0	0	0	0	0	0	0	0	0
HMR17_19	Gammaproteobacteria	0	0	0	0	0	0	0	0	0	0	0
HY4_Co_31	Gammaproteobacteria	0	0	0	0	0	0	0	0	0	0	0
SB_sbin_1_11	Gammaproteobacteria	0	0	0	0	0	0	0	0	0	0	0
HMR21_20	Gammaproteobacteria	0	0	0	0	0	0	0	0	0	0	0
SB_cbin_111	Gammaproteobacteria	0	0	0	0	0	0	0	0	0	0	0
SF_Co_bin_31	Gammaproteobacteria	0	0	0	0	0	0	0	0	0	0	0
HMR18_24	Gammaproteobacteria	0	0	0	0	0	0	0	0	0	0	0
SF_Co_bin_112	Gammaproteobacteria	0	0	0	0	0	0	0	0	0	0	0
SF_HDNA3_9	Gammaproteobacteria	0	0	0	0	0	0	0	0	0	0	0
HMR20_4	Gammaproteobacteria	0	0	0	0	0	0	0	0	0	0	0
SB_sbin_2_13	Gammaproteobacteria	0	0	0	0	0	0	0	0	0	0	0
SF_Co_bin_10	Gammaproteobacteria	0	0	0	0	0	0	0	0	0	0	0
SF_GA-5_13	Gammaproteobacteria	0	0	0	0	0	0	0	0	0	0	0
HY4_Co_84	Gammaproteobacteria	0	0	0	0	0	0	0	0	0	0	0
SF_Co_bin_111	Gammaproteobacteria	0	0	0	0	0	0	0	0	0	0	0
SF_GA-5_16	Gammaproteobacteria	0	0	0	0	0	0	0	0	0	0	0
SF_Co_bin_57	Gammaproteobacteria	0	0	0	0	0	0	0	0	0	0	0
HMR17_16	Gammaproteobacteria	0	0	0	0	0	0	0	0	0	0	0
HY4_Co_22	Gammaproteobacteria	0	0	0	0	0	0	0	0	0	0	0
HY4_GJ-9_19	Gammaproteobacteria	0	0	0	0	0	0	0	0	0	0	0
HY4_Co_91	Gammaproteobacteria	0	0	0	0	0	0	0	0	0	0	0
HMR22_9	Gammaproteobacteria	0	0	0	0	0	0	0	0	0	0	0
SF_Co_bin_18	Gammaproteobacteria	0	0	0	0	0	0	0	0	0	0	0
WGoM_cbin_44	GCA-001730085	0	0	0	0	1	0	0	0	0	0	0
SB_sbin_7_41	GCA-001730085	0	0	0	0	0	0	0	0	0	0	0
HMR17_10	Gemmatimonadota	0	1	0	0	1	0	0	0	0	0	0
HY4_GJ-10_10	Gemmatimonadota	0	1	0	0	0	0	0	0	0	0	0
HY4_Co_43	Gemmatimonadota	0	1	0	0	0	0	0	0	0	0	0
HMR24_19	Gemmatimonadota	0	0	0	0	0	0	0	0	1	0	1
SF_Co_bin_145	Gemmatimonadota	0	0	0	0	0	0	0	0	0	0	1
SF_Co_bin_28	Gemmatimonadota	0	0	0	0	0	0	0	0	0	0	0
SF_HDNA4_23	Gemmatimonadota	0	0	0	0	0	0	0	0	0	0	0
WGoM_sbin_oily_44	Gemmatimonadota	0	0	0	0	0	0	0	0	0	0	0
HY4_GJ-9_22	Gemmatimonadota	0	0	0	0	0	0	0	0	0	0	0
GoM_cbin4	Gemmatimonadota	0	0	0	0	0	0	0	0	0	0	0
HY4_Co_37	Gemmatimonadota	0	0	0	0	0	0	0	0	0	0	0
HY4_GJ-10_4	Gemmatimonadota	0	0	0	0	0	0	0	0	0	0	0
HMR18_10	Gemmatimonadota	0	0	0	0	0	0	0	0	0	0	0
HMR25_9	Gemmatimonadota	0	0	0	0	0	0	0	0	0	0	0
HMR_7C1273	Gemmatimonadota	0	0	0	0	0	0	0	0	0	0	0
HY4_Co_23	Gemmatimonadota	0	0	0	0	0	0	0	0	0	0	0
SF_Co_bin_1	Gemmatimonadota	0	0	0	0	0	0	0	0	0	0	0
SF_HDNA4_26	Gemmatimonadota	0	0	0	0	0	0	0	0	0	0	0
ENP_cbin_7	Hadarchaeota	0	0	0	0	0	0	0	0	0	0	1
HMR25_11	Hadarchaeota	0	0	0	0	0	0	0	0	0	0	1
ENP_sbin_10_1	Hadarchaeota	0	0	0	0	0	0	0	0	0	0	1
HM_sbin_20_19	Hadarchaeota	0	0	0	0	0	0	0	0	0	0	0
HMR26_34	Hadarchaeota	0	0	0	0	0	0	0	0	0	0	0
SB_cbin_93	Halobacteriota	0	0	0	0	0	1	0	0	0	0	0
SB_cbin_19	Heimdallarchaeia	0	0	0	0	0	0	0	0	0	0	1
MS_sbin_3	Heimdallarchaeia	0	0	0	0	0	0	0	0	0	0	1
SB_cbin_155	Heimdallarchaeia	0	0	0	0	0	1	0	0	0	0	0
SB_cbin_76	Heimdallarchaeia	0	0	0	0	0	1	0	0	0	0	0
SB_cbin_214	Heimdallarchaeia	0	0	0	0	0	0	0	0	0	0	0
ENP_cbin_18	Heimdallarchaeia	0	0	0	0	0	0	0	0	0	0	0
SB_cbin_167	Heimdallarchaeia	0	0	0	0	0	0	0	0	0	0	0
SB_cbin_216	Heimdallarchaeia	0	0	0	0	0	0	0	0	0	0	0
WGoM_cbin_26	Heimdallarchaeia	0	0	0	0	0	0	0	0	0	0	0
SB_sbin_2_15	Heimdallarchaeia	0	0	0	0	0	0	0	0	0	0	0
HMR22_4	HR1	0	0	0	0	0	0	0	0	0	0	0
SMM_sbin_21	HR1	0	0	0	0	0	0	0	0	0	0	0
HMR1_25	HR1	0	0	0	0	0	0	0	0	0	0	0
HMR20_24	HR1	0	0	0	0	0	0	0	0	0	0	0
HMR20_26	HR1	0	0	0	0	0	0	0	0	0	0	0
HMR21_33	HR1	0	0	0	0	0	0	0	0	0	0	0
HMR23_7	HR1	0	0	0	0	0	0	0	0	0	0	0
HMR25_6	HR1	0	0	0	0	0	0	0	0	0	0	0
HMR26_13	HR1	0	0	0	0	0	0	0	0	0	0	0
HMR3_21	HR1	0	0	0	0	0	0	0	0	0	0	0
HMR_15C2320	HR1	0	0	0	0	0	0	0	0	0	0	0
HM_sbin_21_4	HR1	0	0	0	0	0	0	0	0	0	0	0
HY4_Co_59	HR1	0	0	0	0	0	0	0	0	0	0	0
MS_sbin_11	HR1	0	0	0	0	0	0	0	0	0	0	0
SB_cbin_135	HR1	0	0	0	0	0	0	0	0	0	0	0
SB_sbin_4_39	HR1	0	0	0	0	0	0	0	0	0	0	0
SB_sbin_7_35	HR1	0	0	0	0	0	0	0	0	0	0	0
SB_sbin_8_44	HR1	0	0	0	0	0	0	0	0	0	0	0
SF_Co_bin_120	HR1	0	0	0	0	0	0	0	0	0	0	0
SF_Co_bin_17	HR1	0	0	0	0	0	0	0	0	0	0	0
SF_HDNA3_18	HR1	0	0	0	0	0	0	0	0	0	0	0
SF_HDNA3_8	HR1	0	0	0	0	0	0	0	0	0	0	0
SF_HDNA4_1	HR1	0	0	0	0	0	0	0	0	0	0	0
SF_GA-1_4	HR1	0	0	0	0	0	0	0	0	0	0	0
SF_GA-2_11	HR1	0	0	0	0	0	0	0	0	0	0	0
SF_GA-3_2	HR1	0	0	0	0	0	0	0	0	0	0	0
SF_GA-3_3	HR1	0	0	0	0	0	0	0	0	0	0	0
SF_GA-5_8	HR1	0	0	0	0	0	0	0	0	0	0	0
HM_sbin_21_5	HR1	0	0	0	0	0	0	0	0	0	0	0
HMR_12C8653	Iainarchaeota	0	0	0	0	0	0	0	0	0	0	0
HMR21_9	Krumholzibacteriota	0	0	0	0	0	0	0	0	0	0	1
JL_Co_17	Krumholzibacteriota	0	0	0	0	0	0	0	0	0	0	1
SB_cbin_151	Krumholzibacteriota	0	0	0	0	0	0	0	0	0	0	1
SMM_sbin_4	Krumholzibacteriota	0	0	0	0	0	0	0	0	0	0	1
HMR19_7	Krumholzibacteriota	0	0	0	0	0	1	0	0	0	0	0
HMR6_8	Krumholzibacteriota	0	0	0	0	0	1	0	0	0	0	0
HY4_Co_18	Krumholzibacteriota	0	0	0	0	0	0	0	0	0	0	0
HY4_Co_68	Krumholzibacteriota	0	0	0	0	0	0	0	0	0	0	0
SF_Co_bin_59	Krumholzibacteriota	0	0	0	0	0	0	0	0	0	0	0
SF_Co_bin_147	Krumholzibacteriota	0	0	0	0	0	0	0	0	0	0	0
HMR6_11	Krumholzibacteriota	0	0	0	0	0	0	0	0	0	0	0
HY4_Co_76	Krumholzibacteriota	0	0	0	0	0	0	0	0	0	0	0
HMR1_19	Krumholzibacteriota	0	0	0	0	0	0	0	0	0	0	0
HMR_1C3632	Krumholzibacteriota	0	0	0	0	0	0	0	0	0	0	0
WGoM_sbin_oily_18	Krumholzibacteriota	0	0	0	0	0	0	0	0	0	0	0
SB_cbin_260	Latescibacterota	0	0	0	0	0	0	0	0	0	0	0
SB_sbin_3_25	Latescibacterota	0	0	0	0	0	0	0	0	0	0	0
SF_Co_bin_71	Latescibacterota	0	0	0	0	0	0	0	0	0	0	0
HMR_1C1252	Lokiarchaeia	0	0	0	0	0	0	1	1	0	0	0
SB_cbin_171	Lokiarchaeia	0	0	0	0	0	0	0	1	0	0	0
SB_sbin_8_45	Lokiarchaeia	0	0	0	0	0	0	0	1	0	0	0
SB_sbin_6_21	Lokiarchaeia	0	0	0	0	0	0	0	0	0	0	0
ENP_cbin_1	Lokiarchaeia	0	0	0	0	0	0	0	0	0	0	0
SB_sbin_2_39	Lokiarchaeia	0	0	0	0	0	0	0	0	0	0	0
SB_sbin_6_10	Lokiarchaeia	0	0	0	0	0	0	0	0	0	0	0
SB_cbin_203	Lokiarchaeia	0	0	0	0	0	0	0	0	0	0	0
SB_cbin_34	Lokiarchaeia	0	0	0	0	0	0	0	0	0	0	0
SB_cbin_206	Lokiarchaeia	0	0	0	0	0	0	0	0	0	0	0
HMR23_8	Lokiarchaeia	0	0	0	0	0	0	0	0	0	0	0
SB_cbin_210	Lokiarchaeia	0	0	0	0	0	0	0	0	0	0	0
SB_cbin_243	Lokiarchaeia	0	0	0	0	0	0	0	0	0	0	0
SB_cbin_281	Lokiarchaeia	0	0	0	0	0	0	0	0	0	0	0
SB_cbin_98	Lokiarchaeia	0	0	0	0	0	0	0	0	0	0	0
SB_sbin_3_32	Lokiarchaeia	0	0	0	0	0	0	0	0	0	0	0
SB_sbin_4_50	Lokiarchaeia	0	0	0	0	0	0	0	0	0	0	0
SB_sbin_5_23	Lokiarchaeia	0	0	0	0	0	0	0	0	0	0	0
ENP_cbin_16	Lokiarchaeia	0	0	0	0	0	0	0	0	0	0	0
HMR18_11	Marinisomatota	0	1	0	0	0	0	0	0	0	0	0
HM_cbin_28	Marinisomatota	0	0	0	0	0	0	1	0	0	1	1
SB_cbin_108	Marinisomatota	0	0	0	0	0	1	0	0	0	0	1
HMR3_16	Marinisomatota	0	0	0	0	1	0	0	0	0	0	1
SB_cbin_248	Marinisomatota	0	0	0	0	1	0	0	0	0	0	1
SB_sbin_8_4	Marinisomatota	0	0	0	0	1	0	0	0	0	0	1
HMR19_32	Marinisomatota	0	0	0	0	0	0	1	0	0	0	0
HMR1_20	Marinisomatota	0	0	0	0	0	0	1	0	0	0	0
HMR18_28	Marinisomatota	0	0	0	0	0	0	0	0	0	0	0
HMR19_34	Marinisomatota	0	0	0	0	0	0	0	0	0	0	0
HMR19_9	Marinisomatota	0	0	0	0	0	0	0	0	0	0	0
HMR17_39	Marinisomatota	0	0	0	0	0	0	0	0	0	0	0
SB_sbin_8_39	Methanocellales	0	0	0	0	0	0	0	0	0	0	0
HM_sbin_20_9	Methanoculleaceae	0	0	0	1	0	0	0	0	0	0	1
HM_cbin_22	Methanoculleaceae	0	0	0	1	0	0	0	0	0	0	1
HM_sbin_22_1	Methanoculleaceae	0	0	0	1	0	0	0	0	0	0	1
SB_sbin_8_24	Methanoculleaceae	0	0	0	1	0	0	0	0	0	0	1
SB_cbin_71	Methanoculleaceae	0	0	0	0	0	0	0	0	0	0	1
WGoM_sbin_oily_3	Methanomicrobiaceae	0	0	0	1	0	0	0	0	0	0	1
HMR18_13	Methanomicrobiaceae	0	0	0	1	0	0	0	0	0	0	1
SB_cbin_130	Methanomicrobiaceae	0	0	0	0	0	0	0	0	0	0	0
HMR_5C1085	Methanosarcinaceae	0	1	0	0	0	0	0	0	0	0	0
SF_Co_bin_88	Methanosarcinaceae	0	1	0	0	0	0	0	0	0	0	0
HM_cbin_52	Methanosarcinaceae	0	1	0	0	0	0	0	0	0	0	0
HMR19_4	Methanosarcinaceae	0	0	0	0	0	0	0	0	0	0	0
HMR20_14	Methanosarcinaceae	0	0	0	0	0	0	0	0	0	0	0
HMR20_5	Methanosarcinaceae	0	0	0	0	0	0	0	0	0	0	0
HMR21_21	Methanosarcinaceae	0	0	0	0	0	0	0	0	0	0	0
HMR21_6	Methanosarcinaceae	0	0	0	0	0	0	0	0	0	0	0
HMR25_13	Methanosarcinaceae	0	0	0	0	0	0	0	0	0	0	0
HMR_14C8153	Methanosarcinaceae	0	0	0	0	0	0	0	0	0	0	0
HMR_1C1225	Methanosarcinaceae	0	0	0	0	0	0	0	0	0	0	0
HM_cbin_36	Methanosarcinaceae	0	0	0	0	0	0	0	0	0	0	0
HM_sbin_24_3	Methanosarcinaceae	0	0	0	0	0	0	0	0	0	0	0
SB_sbin_4_35	Methanosarcinaceae	0	0	0	0	0	0	0	0	0	0	0
SB_sbin_5_18	Methanosarcinaceae	0	0	0	0	0	0	0	0	0	0	0
SB_sbin_6_17	Methanosarcinaceae	0	0	0	0	0	0	0	0	0	0	0
SB_sbin_7_17	Methanosarcinaceae	0	0	0	0	0	0	0	0	0	0	0
SF_Co_bin_41	Methanosarcinaceae	0	0	0	0	0	0	0	0	0	0	0
SF_HDNA3_6	Methanosarcinaceae	0	0	0	0	0	0	0	0	0	0	0
SMM_sbin_9	Methanosarcinaceae	0	0	0	0	0	0	0	0	0	0	0
SF_GA-2_7	Methanosarcinaceae	0	0	0	0	0	0	0	0	0	0	0
SF_GA-3_4	Methanosarcinaceae	0	0	0	0	0	0	0	0	0	0	0
SF_GA-5_5	Methanosarcinaceae	0	0	0	0	0	0	0	0	0	0	0
HM_sbin_21_2	Methanotrichaceae	0	0	0	0	0	0	0	0	0	0	0
HMR1_45	Methanotrichaceae	0	0	0	0	0	0	0	0	0	0	0
SB_sbin_4_28	Methanotrichaceae	0	0	0	0	0	0	0	0	0	0	0
SB_sbin_7_37	Methanotrichaceae	0	0	0	0	0	0	0	0	0	0	0
WGoM_cbin_43	Methanotrichaceae	0	0	0	0	0	0	0	0	0	0	0
WGoM_sbin_oily_42	Methanotrichaceae	0	0	0	0	0	0	0	0	0	0	0
GoM_D30_sbin4	Methylomirabilota	0	0	0	0	0	0	0	0	0	0	0
SB_cbin_22	Micrarchaeota	0	0	0	0	0	0	0	0	0	0	0
SB_cbin_17	Moduliflexota	0	0	0	0	0	1	0	0	0	0	0
HMR17_9	Myxococcota	0	1	0	0	0	1	0	0	0	0	0
HMR19_1	Myxococcota	0	0	0	0	0	0	0	0	0	1	0
HMR17_47	Myxococcota	0	0	0	0	0	1	0	0	0	0	0
HMR19_14	Myxococcota	0	0	0	0	0	1	0	0	0	0	0
HMR17_23	Myxococcota	0	0	0	0	0	0	0	0	0	0	0
HMR17_11	Myxococcota	0	0	0	0	0	0	0	0	0	0	0
HMR18_22	Myxococcota	0	0	0	0	0	0	0	0	0	0	0
HMR17_20	Myxococcota	0	0	0	0	0	0	0	0	0	0	0
HY4_Co_44	Myxococcota_A	0	0	0	0	0	0	0	0	0	0	0
SB_cbin_164	Nanoarchaeota	0	0	0	0	0	0	0	0	0	0	0
SB_cbin_208	Nanoarchaeota	0	0	0	0	0	0	0	0	0	0	0
SB_cbin_221	Nanoarchaeota	0	0	0	0	0	0	0	0	0	0	0
SB_cbin_67	Nanoarchaeota	0	0	0	0	0	0	0	0	0	0	0
SB_cbin_77	Nanoarchaeota	0	0	0	0	0	0	0	0	0	0	0
SB_sbin_6_6	Nanoarchaeota	0	0	0	0	0	0	0	0	0	0	0
HMR26_32	Nanoarchaeota	0	0	0	0	0	0	0	0	0	0	0
SB_sbin_3_28	Nanoarchaeota	0	0	0	0	0	0	0	0	0	0	0
HMR19_35	Nanoarchaeota	0	0	0	0	0	0	0	0	0	0	0
SB_sbin_1_4	Nitrospinota_B	0	0	0	0	0	0	0	0	0	0	0
HY4_Co_87	Nitrospirota	0	0	0	0	0	0	0	0	0	0	1
SF_Co_bin_154	Nitrospirota	0	0	0	0	1	0	0	0	0	0	0
SF_HDNA4_11	Nitrospirota	0	0	0	0	0	0	0	0	0	0	0
HMR_12C7357	NPL-UPA2	0	0	0	0	0	0	0	0	0	0	1
SB_cbin_149	NPL-UPA2	0	0	0	0	0	0	0	0	0	0	1
SB_sbin_5_41	NPL-UPA2	0	0	0	0	0	0	1	0	0	0	0
HMR26_19	Omnitrophota	0	0	0	0	0	0	1	0	0	0	0
SF_Co_bin_125	Omnitrophota	0	0	0	0	0	0	1	0	0	0	0
SB_cbin_4	Omnitrophota	0	0	0	0	0	0	1	0	0	0	0
JL_Co_9	Omnitrophota	0	0	0	0	0	0	0	0	0	0	0
SB_cbin_49	Omnitrophota	0	0	0	0	0	0	0	0	0	0	0
SB_sbin_7_45	Omnitrophota	0	0	0	0	0	0	0	0	0	0	0
MS_sbin_16	Patescibacteria	0	0	0	0	0	0	0	0	0	0	0
HMR6_13	Patescibacteria	0	0	0	0	0	0	0	0	0	0	0
SF_HDNA4_25	Patescibacteria	0	0	0	0	0	0	0	0	0	0	0
SB_cbin_193	Patescibacteria	0	0	0	0	0	0	0	0	0	0	0
HMR3_8	Patescibacteria	0	0	0	0	0	0	0	0	0	0	0
SF_Co_bin_119	Patescibacteria	0	0	0	0	0	0	0	0	0	0	0
SB_cbin_124	Patescibacteria	0	0	0	0	0	0	0	0	0	0	0
SB_cbin_178	Patescibacteria	0	0	0	0	0	0	0	0	0	0	0
HMR_3C14209	Patescibacteria	0	0	0	0	0	0	0	0	0	0	0
HMR17_48	Patescibacteria	0	0	0	0	0	0	0	0	0	0	0
HMR19_33	Patescibacteria	0	0	0	0	0	0	0	0	0	0	0
SB_sbin_2_9	Patescibacteria	0	0	0	0	0	0	0	0	0	0	0
HMR_12C871	Patescibacteria	0	0	0	0	0	0	0	0	0	0	0
WGoM_cbin_37	Patescibacteria	0	0	0	0	0	0	0	0	0	0	0
HMR20_25	Patescibacteria	0	0	0	0	0	0	0	0	0	0	0
HMR_12C4594	Patescibacteria	0	0	0	0	0	0	0	0	0	0	0
SB_cbin_267	Patescibacteria	0	0	0	0	0	0	0	0	0	0	0
SB_cbin_83	Patescibacteria	0	0	0	0	0	0	0	0	0	0	0
SB_sbin_3_6	Patescibacteria	0	0	0	0	0	0	0	0	0	0	0
HMR1_47	Patescibacteria	0	0	0	0	0	0	0	0	0	0	0
HMR_3C2633	Patescibacteria	0	0	0	0	0	0	0	0	0	0	0
WGoM_cbin_57	Patescibacteria	0	0	0	0	0	0	0	0	0	0	0
HM_cbin_27	Patescibacteria	0	0	0	0	0	0	0	0	0	0	0
SF_Co_bin_161	Patescibacteria	0	0	0	0	0	0	0	0	0	0	0
SF_HDNA4_24	Patescibacteria	0	0	0	0	0	0	0	0	0	0	0
HMR_11C2817	Patescibacteria	0	0	0	0	0	0	0	0	0	0	0
SF_Co_bin_12	Patescibacteria	0	0	0	0	0	0	0	0	0	0	0
SB_cbin_119	Planctomycetota	0	1	0	0	0	1	0	0	0	0	1
ENP_cbin_21	Planctomycetota	0	1	0	0	0	0	0	0	0	0	1
SB_cbin_41	Planctomycetota	0	1	0	0	0	0	0	0	0	0	1
SB_cbin_59	Planctomycetota	0	1	0	0	0	0	0	0	0	0	1
SB_cbin_66	Planctomycetota	0	1	0	0	0	0	0	0	0	0	1
SB_sbin_2_54	Planctomycetota	0	1	0	0	0	1	0	0	0	0	0
SB_cbin_61	Planctomycetota	0	1	0	0	1	0	0	0	0	0	0
GoM_cbin12	Planctomycetota	0	1	0	0	0	0	0	0	0	0	0
SB_cbin_101	Planctomycetota	0	1	0	0	0	0	0	0	0	0	0
SB_sbin_1_14	Planctomycetota	0	1	0	0	0	0	0	0	0	0	0
SB_cbin_96	Planctomycetota	0	1	0	0	0	0	0	0	0	0	0
SB_sbin_3_10	Planctomycetota	0	0	0	0	0	0	1	0	0	0	1
WGoM_cbin_47	Planctomycetota	0	0	0	0	0	0	1	0	0	0	1
SB_cbin_181	Planctomycetota	0	0	0	0	1	0	0	0	0	0	1
SB_cbin_46	Planctomycetota	0	0	0	0	0	0	0	0	0	0	1
WGoM_sbin_oily_71	Planctomycetota	0	0	0	0	0	0	0	0	0	0	1
SB_cbin_15	Planctomycetota	0	0	0	0	0	0	0	0	0	0	1
SB_sbin_2_32	Planctomycetota	0	0	0	0	0	0	0	0	0	0	1
HMR1_36	Planctomycetota	0	0	0	0	0	0	1	0	0	1	0
SB_cbin_224	Planctomycetota	0	0	0	0	0	0	0	0	1	0	0
SB_cbin_9	Planctomycetota	0	0	0	0	0	1	1	0	0	0	0
SB_sbin_3_9	Planctomycetota	0	0	0	0	0	1	1	0	0	0	0
SB_sbin_6_15	Planctomycetota	0	0	0	0	0	1	1	0	0	0	0
WGoM_cbin_54	Planctomycetota	0	0	0	0	0	1	1	0	0	0	0
GoM_cbin22	Planctomycetota	0	0	0	0	0	0	1	0	0	0	0
SB_sbin_7_21	Planctomycetota	0	0	0	0	0	1	0	0	0	0	0
SB_cbin_148	Planctomycetota	0	0	0	0	0	1	0	0	0	0	0
SB_cbin_64	Planctomycetota	0	0	0	0	0	1	0	0	0	0	0
SB_sbin_7_34	Planctomycetota	0	0	0	0	0	1	0	0	0	0	0
GoM_D30_sbin5	Planctomycetota	0	0	0	0	0	0	0	0	0	0	0
GoM_cbin14	Planctomycetota	0	0	0	0	0	0	0	0	0	0	0
HMR_10C5886	Planctomycetota	0	0	0	0	0	0	0	0	0	0	0
SB_cbin_120	Planctomycetota	0	0	0	0	0	0	0	0	0	0	0
HY4_Co_82	Planctomycetota	0	0	0	0	0	0	0	0	0	0	0
SB_cbin_163	Planctomycetota	0	0	0	0	0	0	0	0	0	0	0
MS_sbin_10	Planctomycetota	0	0	0	0	0	0	0	0	0	0	0
ENP_cbin_25	Planctomycetota	0	0	0	0	0	0	0	0	0	0	0
SB_cbin_12	Planctomycetota	0	0	0	0	0	0	0	0	0	0	0
SB_sbin_4_40	Planctomycetota	0	0	0	0	0	0	0	0	0	0	0
HMR25_7	Planctomycetota	0	0	0	0	0	0	0	0	0	0	0
SF_Co_bin_43	Planctomycetota	0	0	0	0	0	0	0	0	0	0	0
SB_cbin_50	Planctomycetota	0	0	0	0	0	0	0	0	0	0	0
SMM_sbin_2	Planctomycetota	0	0	0	0	0	0	0	0	0	0	0
HMR_7C1045	Planctomycetota	0	0	0	0	0	0	0	0	0	0	0
SB_cbin_247	Planctomycetota	0	0	0	0	0	0	0	0	0	0	0
SF_Co_bin_53	Planctomycetota	0	0	0	0	0	0	0	0	0	0	0
SB_cbin_62	Planctomycetota	0	0	0	0	0	0	0	0	0	0	0
SB_sbin_6_13	Planctomycetota	0	0	0	0	0	0	0	0	0	0	0
SB_sbin_1_13	Planctomycetota	0	0	0	0	0	0	0	0	0	0	0
HY4_Co_38	Planctomycetota	0	0	0	0	0	0	0	0	0	0	0
SB_cbin_249	Planctomycetota	0	0	0	0	0	0	0	0	0	0	0
HY4_Co_70	Planctomycetota	0	0	0	0	0	0	0	0	0	0	0
HMR17_12	Planctomycetota	0	0	0	0	0	0	0	0	0	0	0
HMR18_20	Planctomycetota	0	0	0	0	0	0	0	0	0	0	0
HY4_Co_3	Poribacteria	0	0	0	0	0	0	0	0	0	0	0
WGoM_sbin_oily_38	Poribacteria	0	0	0	0	0	0	0	0	0	0	0
HY4_GJ-9_18	Poribacteria	0	0	0	0	0	0	0	0	0	0	0
SF_Co_bin_35	QMZS01	0	0	0	0	0	0	1	0	0	0	0
HMR_11C5931	QMZS01	0	0	0	0	0	0	0	0	0	0	0
SB_cbin_143	RBG-13-66-14	0	0	0	0	0	0	0	0	1	0	0
SMM_sbin_13	RBG-13-66-14	0	0	0	0	0	0	0	0	1	0	0
HY4_Co_26	RBG-13-66-14	0	0	0	0	0	0	0	0	0	0	0
HMR26_20	Spirochaetota	0	1	0	0	1	0	0	0	0	0	1
GoM_cbin30	Spirochaetota	0	0	0	0	1	0	0	0	0	0	1
HMR3_26	Spirochaetota	0	0	0	0	0	0	1	0	0	0	0
WGoM_cbin_63	Spirochaetota	0	0	0	0	0	0	1	0	0	0	0
HMR1_44	Spirochaetota	0	0	0	0	1	0	0	0	0	0	0
WGoM_sbin_oily_48	Spirochaetota	0	0	0	0	1	0	0	0	0	0	0
HMR19_31	Spirochaetota	0	0	0	0	0	0	0	0	0	0	0
HMR3_29	Spirochaetota	0	0	0	0	0	0	0	0	0	0	0
WGoM_sbin_oily_20	Spirochaetota	0	0	0	0	0	0	0	0	0	0	0
GoM_cbin5	Spirochaetota	0	0	0	0	0	0	0	0	0	0	0
WGoM_sbin_oily_31	Spirochaetota	0	0	0	0	0	0	0	0	0	0	0
HMR1_39	Spirochaetota	0	0	0	0	0	0	0	0	0	0	0
SB_sbin_2_47	Sumerlaeota	0	0	0	0	1	1	0	0	1	0	0
WGoM_cbin_60	Syntropharchaeia	0	0	0	0	0	1	0	0	0	0	0
WGoM_cbin_61	Syntropharchaeia	0	0	0	0	0	1	0	0	0	0	0
HMR1_33	Thermoplasmatota	0	0	0	0	0	1	0	0	0	0	1
HMR3_5	Thermoplasmatota	0	0	0	0	0	1	0	0	0	0	1
HMR4_2	Thermoplasmatota	0	0	0	0	0	1	0	0	0	0	1
SB_sbin_4_1	Thermoplasmatota	0	0	0	0	0	1	0	0	0	0	1
SB_sbin_6_4	Thermoplasmatota	0	0	0	0	0	1	0	0	0	0	1
SB_sbin_7_9	Thermoplasmatota	0	0	0	0	0	1	0	0	0	0	1
SB_sbin_8_1	Thermoplasmatota	0	0	0	0	0	1	0	0	0	0	1
GoM_D33_sbin2	Thermoplasmatota	0	0	0	0	0	1	0	0	0	0	1
GoM_cbin31	Thermoplasmatota	0	0	0	0	0	0	0	0	0	0	1
HMR_5C6691	Thermoplasmatota	0	0	0	0	0	0	0	0	0	0	1
HY4_Co_13	Thermoplasmatota	0	0	0	0	0	0	0	0	0	0	1
MS_sbin_8	Thermoplasmatota	0	0	0	0	0	0	0	0	0	0	1
SB_cbin_20	Thermoplasmatota	0	0	0	0	0	0	0	0	0	0	1
HMR17_22	Thermoplasmatota	0	0	0	0	0	0	0	0	0	0	1
HMR_14C1727	Thermoplasmatota	0	0	0	0	0	0	0	0	0	0	1
WGoM_sbin_oily_47	Thermoplasmatota	0	0	0	0	0	0	0	0	0	0	1
GoM_D72_sbin3	Thermoplasmatota	0	0	0	0	0	0	0	0	0	0	1
SB_cbin_73	Thermoplasmatota	0	0	0	0	0	0	0	0	0	0	1
SB_cbin_157	Thermoplasmatota	0	0	0	0	0	0	0	0	0	0	1
SB_sbin_4_9	Thermoplasmatota	0	0	0	0	0	0	0	0	0	0	1
SB_cbin_102	Thermoplasmatota	0	0	0	0	0	0	1	0	0	0	0
HMR21_11	Thermoplasmatota	0	0	0	0	0	1	0	0	0	0	0
HMR22_2	Thermoplasmatota	0	0	0	0	0	1	0	0	0	0	0
HMR_4C1388	Thermoplasmatota	0	0	0	0	0	1	0	0	0	0	0
HMR_1C1832	Thermoplasmatota	0	0	0	0	0	1	0	0	0	0	0
HY4_Co_9	Thermoplasmatota	0	0	0	0	0	1	0	0	0	0	0
HMR22_8	Thermoplasmatota	0	0	0	0	0	1	0	0	0	0	0
HMR_10C2930	Thermoplasmatota	0	0	0	0	0	1	0	0	0	0	0
HMR21_5	Thermoplasmatota	0	0	0	0	0	0	0	0	0	0	0
HMR2_13	Thermoplasmatota	0	0	0	0	0	0	0	0	0	0	0
HMR_10C2918	Thermoplasmatota	0	0	0	0	0	0	0	0	0	0	0
HMR_9C2918	Thermoplasmatota	0	0	0	0	0	0	0	0	0	0	0
JL_Co_2	Thermoplasmatota	0	0	0	0	0	0	0	0	0	0	0
SB_cbin_259	Thermoplasmatota	0	0	0	0	0	0	0	0	0	0	0
GoM_D27_sbin1	Thermoplasmatota	0	0	0	0	0	0	0	0	0	0	0
GoM_cbin17	Thermoplasmatota	0	0	0	0	0	0	0	0	0	0	0
HMR1_21	Thermoplasmatota	0	0	0	0	0	0	0	0	0	0	0
HY4_Co_57	Thermoplasmatota	0	0	0	0	0	0	0	0	0	0	0
SB_cbin_141	Thermoplasmatota	0	0	0	0	0	0	0	0	0	0	0
SF_Co_bin_144	Thermoplasmatota	0	0	0	0	0	0	0	0	0	0	0
HMR19_30	Thermoplasmatota	0	0	0	0	0	0	0	0	0	0	0
HMR17_18	Thermoplasmatota	0	0	0	0	0	0	0	0	0	0	0
GoM_D24_sbin6	Thermoplasmatota	0	0	0	0	0	0	0	0	0	0	0
HMR23_12	Thermoplasmatota	0	0	0	0	0	0	0	0	0	0	0
HMR25_4	Thermoplasmatota	0	0	0	0	0	0	0	0	0	0	0
HMR26_30	Thermoplasmatota	0	0	0	0	0	0	0	0	0	0	0
HMR25_16	Thermoplasmatota	0	0	0	0	0	0	0	0	0	0	0
HMR26_4	Thermoplasmatota	0	0	0	0	0	0	0	0	0	0	0
GoM_D24_sbin4	Thermoproteota	0	1	0	0	0	0	0	0	0	0	0
SF_Co_bin_70	Thermoproteota	0	1	0	0	0	0	0	0	0	0	0
SF_HDNA4_2	Thermoproteota	0	1	0	0	0	0	0	0	0	0	0
HM_sbin_22_6	Thermoproteota	0	0	0	0	0	1	0	0	0	0	1
SB_sbin_8_31	Thermoproteota	0	0	0	0	0	1	0	0	0	0	1
SB_sbin_5_24	Thermoproteota	0	0	0	0	0	1	0	0	0	0	1
HMR25_3	Thermoproteota	0	0	0	0	0	0	0	0	0	0	1
SF_Co_bin_149	Thermoproteota	0	0	0	0	0	0	0	0	0	0	1
SMM_sbin_12	Thermoproteota	0	0	0	0	0	0	0	0	0	0	1
HY4_Co_73	Thermoproteota	0	0	0	0	0	0	0	0	0	0	1
SB_sbin_2_12	Thermoproteota	0	0	0	0	0	0	0	0	0	0	1
HY4_Co_2	Thermoproteota	0	0	0	0	0	1	0	0	0	0	0
SB_cbin_179	Thermoproteota	0	0	0	0	0	1	0	0	0	0	0
HM_sbin_25_7	Thermoproteota	0	0	0	0	0	1	0	0	0	0	0
HMR_10C4868	Thermoproteota	0	0	0	0	0	0	0	0	0	0	0
SB_sbin_8_23	Thermoproteota	0	0	0	0	0	0	0	0	0	0	0
GoM_cbin25	Thermoproteota	0	0	0	0	0	0	0	0	0	0	0
HM_cbin_41	Thermoproteota	0	0	0	0	0	0	0	0	0	0	0
SF_Co_bin_167	Thermoproteota	0	0	0	0	0	0	0	0	0	0	0
ENP_cbin_28	Thermoproteota	0	0	0	0	0	0	0	0	0	0	0
SB_cbin_217	Thermoproteota	0	0	0	0	0	0	0	0	0	0	0
HMR23_15	Thermoproteota	0	0	0	0	0	0	0	0	0	0	0
HMR25_22	Thermoproteota	0	0	0	0	0	0	0	0	0	0	0
HMR26_3	Thermoproteota	0	0	0	0	0	0	0	0	0	0	0
SF_Co_bin_16	Thermoproteota	0	0	0	0	0	0	0	0	0	0	0
HY4_GJ-10_8	Thermoproteota	0	0	0	0	0	0	0	0	0	0	0
HMR18_4	Thermoproteota	0	0	0	0	0	0	0	0	0	0	0
HMR21_13	Thermoproteota	0	0	0	0	0	0	0	0	0	0	0
HMR26_29	Thermoproteota	0	0	0	0	0	0	0	0	0	0	0
HY4_GJ-10_21	Thermoproteota	0	0	0	0	0	0	0	0	0	0	0
SB_sbin_7_15	Thermoproteota	0	0	0	0	0	0	0	0	0	0	0
HMR23_14	Thermoproteota	0	0	0	0	0	0	0	0	0	0	0
HMR_6C1149	Thermoproteota	0	0	0	0	0	0	0	0	0	0	0
HMR_7C1149	Thermoproteota	0	0	0	0	0	0	0	0	0	0	0
SB_cbin_51	Thermoproteota	0	0	0	0	0	0	0	0	0	0	0
SB_cbin_161	Thermoproteota	0	0	0	0	0	0	0	0	0	0	0
SB_cbin_173	Thermoproteota	0	0	0	0	0	0	0	0	0	0	0
SB_cbin_160	Thermoproteota	0	0	0	0	0	0	0	0	0	0	0
SB_sbin_4_10	Thorarchaeia	0	0	0	0	0	0	0	0	0	0	1
SF_HDNA4_18	Thorarchaeia	0	0	0	0	0	0	0	0	0	0	1
HMR_1C942	Thorarchaeia	0	0	0	0	0	0	0	0	0	0	1
HMR_2C942	Thorarchaeia	0	0	0	0	0	0	0	0	0	0	1
HMR_3C942	Thorarchaeia	0	0	0	0	0	0	0	0	0	0	1
SB_sbin_6_39	Thorarchaeia	0	0	0	0	0	0	0	0	0	0	1
SB_cbin_274	Thorarchaeia	0	0	0	0	0	0	0	0	0	0	0
HMR23_6	Thorarchaeia	0	0	0	0	0	0	0	0	0	0	0
SB_sbin_5_13	Thorarchaeia	0	0	0	0	0	0	0	0	0	0	0
WGoM_sbin_oily_7	Thorarchaeia	0	0	0	0	0	0	0	0	0	0	0
HMR6_25	Thorarchaeia	0	0	0	0	0	0	0	0	0	0	0
HM_sbin_21_11	Thorarchaeia	0	0	0	0	0	0	0	0	0	0	0
SB_sbin_5_22	Thorarchaeia	0	0	0	0	0	0	0	0	0	0	0
HMR_12C2235	UBA3054	0	0	0	0	1	0	0	0	0	0	1
SB_cbin_1	UBP14	0	0	0	0	0	0	0	0	0	0	1
SB_cbin_287	UBP14	0	0	0	0	0	0	0	0	0	0	1
WGoM_cbin_11	UBP14	0	0	0	0	0	0	0	0	0	0	1
JL_Co_13	UBP15	0	0	0	0	0	1	0	0	0	0	1
HMR_3C4824	Undinarchaeota	0	0	0	0	0	0	0	0	0	0	1
JL_Co_6	Undinarchaeota	0	0	0	0	0	0	0	0	0	0	1
ENP_sbin_10_6	Unkown Bacteria	0	1	0	0	0	0	0	0	0	0	1
ENP_sbin_5_2	Unkown Bacteria	0	1	0	0	0	0	0	0	0	0	0
HMR26_31	Unkown Bacteria	0	1	0	0	0	0	0	0	0	0	0
GoM_cbin19	Unkown Bacteria	0	0	0	0	0	0	0	0	1	0	1
HMR_13C2018	Unkown Bacteria	0	0	0	0	0	0	1	0	0	0	0
SF_Co_bin_152	Unkown Bacteria	0	0	0	0	0	0	1	0	0	0	0
SF_Co_bin_39	Unkown Bacteria	0	0	0	0	1	1	0	0	0	0	0
ENP_sbin_13_2	Unkown Bacteria	0	0	0	0	0	0	0	0	0	0	0
JL_Co_8	Unkown Bacteria	0	0	0	0	0	0	0	0	0	0	0
HMR18_27	Verrucomicrobiota	0	0	0	0	0	0	1	1	0	1	0
HMR17_41	Verrucomicrobiota	0	0	0	0	0	0	0	1	0	1	0
HMR17_37	Verrucomicrobiota	0	0	0	0	0	0	1	0	0	1	0
HMR17_5	Verrucomicrobiota	0	0	0	0	0	0	1	0	0	0	0
HMR_1C1594	Verrucomicrobiota	0	0	0	0	0	0	1	0	0	0	0
SF_Co_bin_54	Verrucomicrobiota	0	0	0	0	0	0	1	0	0	0	0
SF_HDNA3_2	Verrucomicrobiota	0	0	0	0	0	0	1	0	0	0	0
HMR17_43	Verrucomicrobiota	0	0	0	0	0	0	1	0	0	0	0
HMR17_21	Verrucomicrobiota	0	0	0	0	0	0	1	0	0	0	0
HMR17_8	Verrucomicrobiota	0	0	0	0	1	0	0	0	0	0	0
HMR18_9	Verrucomicrobiota	0	0	0	0	1	0	0	0	0	0	0
HMR17_29	Verrucomicrobiota	0	0	0	0	0	0	0	0	0	0	0
HMR18_21	Verrucomicrobiota	0	0	0	0	0	0	0	0	0	0	0
HMR20_1	Verrucomicrobiota	0	0	0	0	0	0	0	0	0	0	0
SF_Co_bin_89	Verrucomicrobiota	0	0	0	0	0	0	0	0	0	0	0
HY4_Co_20	WOR-3	0	0	0	0	0	0	0	0	1	0	1
SB_cbin_44	WOR-3	0	0	0	0	0	0	0	0	1	0	1
ENP_cbin_3	WOR-3	0	0	0	0	0	1	0	0	0	0	1
SB_sbin_4_37	WOR-3	0	0	0	0	0	1	0	0	0	0	1
HMR_12C3509	WOR-3	0	0	0	0	0	1	0	0	0	0	1
HM_cbin_29	WOR-3	0	0	0	0	0	0	0	0	0	0	1
SB_sbin_3_20	WOR-3	0	0	0	0	0	0	0	0	0	0	1
SB_sbin_2_49	WOR-3	0	0	0	0	0	1	0	0	1	0	0
SF_Co_bin_38	WOR-3	0	0	0	0	0	1	0	0	1	0	0
SB_cbin_270	WOR-3	0	0	0	0	0	0	0	0	1	0	0
SMM_sbin_11	WOR-3	0	0	0	0	0	0	0	0	1	0	0
HMR3_13	WOR-3	0	0	0	0	0	0	1	0	0	0	0
SB_cbin_205	WOR-3	0	0	0	0	0	0	1	0	0	0	0
HMR3_1	WOR-3	0	0	0	0	0	0	1	0	0	0	0
ENP_cbin_24	WOR-3	0	0	0	0	0	1	0	0	0	0	0
HMR_12C9325	WOR-3	0	0	0	0	0	1	0	0	0	0	0
HY4_GJ-10_16	WOR-3	0	0	0	0	0	0	0	0	0	0	0
MS_sbin_15	WOR-3	0	0	0	0	0	0	0	0	0	0	0
SB_cbin_293	WOR-3	0	0	0	0	0	0	0	0	0	0	0
ENP_cbin_31	WOR-3	0	0	0	0	0	0	0	0	0	0	0
HY4_Co_1	Zixibacteria	0	1	0	0	0	0	0	0	0	0	0
WGoM_cbin_40	Zixibacteria	0	0	0	0	1	1	0	0	1	0	0
SMM_sbin_5	Zixibacteria	0	0	0	0	1	0	0	0	1	0	0
SB_sbin_3_13	Zixibacteria	0	0	0	0	0	1	0	0	0	0	0
SF_Co_bin_36	Zixibacteria	0	0	0	0	1	0	0	0	0	0	0
WGoM_sbin_oily_55	Zixibacteria	0	0	0	0	1	0	0	0	0	0	0
JL_Co_16	Zixibacteria	0	0	0	0	1	0	0	0	0	0	0
SB_cbin_230	Zixibacteria	0	0	0	0	1	0	0	0	0	0	0
WGoM_sbin_oily_32	Zixibacteria	0	0	0	0	1	0	0	0	0	0	0
JL_Co_11	Zixibacteria	0	0	0	0	1	0	0	0	0	0	0
GoM_cbin18	Zixibacteria	0	0	0	0	0	0	0	0	0	0	0
HMR17_46	Zixibacteria	0	0	0	0	0	0	0	0	0	0	0
HY4_Co_67	Zixibacteria	0	0	0	0	0	0	0	0	0	0	0
WGoM_sbin_oily_25	Zixibacteria	0	0	0	0	0	0	0	0	0	0	0
