# Supplementary material for: Phylogenetically and catabolically diverse diazotrophs reside in deep-sea cold seep sediments
Source: Nat Commun. 2022 Aug 19;13:4885. doi: 10.1038/s41467-022-32503-w (PMC9391474; doi:10.1038/s41467-022-32503-w)
Supplement: Supplementary file 13 — Supplementary Data 10 [file 41467_2022_32503_MOESM13_ESM.xlsx]

## Sheet: Sheet1
Supplementary Data 10 Expression of nifH genes in Haima and Jiaolong cold seep sediments, in the unit of Transcripts Per Million (TPM).
Gene-ID	Bins	Taxonomy	JL_0.02	JL_0.06	JL_0.1	JL_0.14	Haima5_0.3	S11_6
SB_sbin_5_11|00121	SB_sbin_5_11	d__Bacteria;p__Desulfobacterota;c__Desulfobacteria;o__Desulfobacterales;f__ETH-SRB1;g__;s__	108.54	143.894	335.436	302.945	0	0
JL_TianS7_2|00826	JL_TianS7_2	d__Bacteria;p__Caldatribacteriota;c__JS1;o__SB-45;f__34-128;g__34-128;s__	65.2193	74.8195	92.152	108.829	0	0
HM_cbin_48|02364	HM_cbin_48	d__Bacteria;p__Desulfobacterota;c__Desulfobacteria;o__Desulfobacterales;f__ETH-SRB1;g__B13-G4;s__	60.3001	223.459	277.741	174.395	0	0
SF_HDNA3_18|00017	SF_HDNA3_18	d__Archaea;p__Halobacteriota;c__Methanosarcinia;o__Methanosarcinales;f__HR1;g__UBA7939;s__	0	2.92537	0	0	0	0
SB_sbin_8_44|00094	SB_sbin_8_44	d__Archaea;p__Halobacteriota;c__Methanosarcinia;o__Methanosarcinales;f__HR1;g__UBA7939;s__	0	39.3193	14.2247	5.01711	0	0
SB_sbin_3_3|01028	SB_sbin_3_3	d__Archaea;p__Halobacteriota;c__Syntropharchaeia;o__ANME-1;f__ANME-1;g__QEXZ01;s__	0	41.1764	214.714	46.8987	0	332.961
HMR23_7|00565	HMR23_7	d__Archaea;p__Halobacteriota;c__Methanosarcinia;o__Methanosarcinales;f__HR1;g__UBA7939;s__	0	9.44883	6.03785	1.80955	0	0
HMR20_26|00145	HMR20_26	d__Archaea;p__Halobacteriota;c__Methanosarcinia;o__Methanosarcinales;f__HR1;g__UBA7939;s__	0	68.6395	37.322	41.6385	0	0
SB_sbin_8_44|00094	SB_sbin_8_44	d__Archaea;p__Halobacteriota;c__Methanosarcinia;o__Methanosarcinales;f__HR1;g__UBA7939;s__	0	0	0	0	20.8775	0
