# Supplementary material for: Phylogenetically and catabolically diverse diazotrophs reside in deep-sea cold seep sediments
Source: Nat Commun. 2022 Aug 19;13:4885. doi: 10.1038/s41467-022-32503-w (PMC9391474; doi:10.1038/s41467-022-32503-w)
Supplement: Supplementary file 14 — Supplementary Data 11 [file 41467_2022_32503_MOESM14_ESM.xlsx]

## Sheet: Sheet1
Supplementary Data 11 δ15N records of bulk sediment organic matter from five active cold-seep sites used for drawing Supplementary Figure 1. Cold seep sites include the Napoli and Amsterdam mud volcanoes in the eastern Mediterranean Sea, an oil and gas seep in the Northern Gulf of Mexico, and methane seeps of Site F and Haima in the South China Sea, with the latter two also near gas hydrate depos…
Geographic location	Type	Cores/Samples	Sediment depth (cmbsf)	N stable isotope of sediment organic matter			C/N ratio	Source Reference	Source DOI
				δ15N ( ‰)	Standard	Reproducibility ( ‰)
Green Canyon, Northern Gulf of Mexico	Oil anad gas seep	4324	0-2	-0.5	atmospheric N2	0.2	17.5	Joye, S.B. et al. The anaerobic oxidation of methane and sulfate reduction in sediments from Gulf of Mexico cold seeps. Chem Geol 205, 219-238 (2004)	DOI:10.1016/j.chemgeo.2003.12.019
			>10	-1			22.5
		4315	0-2	0			22.5
			0-2	2			17.5
	Low seepage control (Background)	4308	>10	2			20
			>10	1.2			17.5
Napoli mud volcano, Mediterranean Sea	Mud volcano	PC#1	0.5-1	1.7	atmospheric N2	0.24	4.7	Carlier, A. et al. Heterogeneous energetic pathways and carbon sources on deep eastern Mediterranean cold seep communities. Mar Biol 157, 2545-2565 (2010)	DOI: 10.1007/s00227-010-1518-1
			9-10	5.1			6.3
		PC#2	0-0.5	1.2			4.7
			0.5-1	2.2			5.1
			9-10	4.8			6.6
		PC#3	0-0.5	3.2			4.7
			0.5-1	3.1			4.4
			9-10	4.2			6.6
		PC#30	0-0.5	4			6.4
			2.5-3	3.7			3.6
			9-10	4.1			5.9
		PC#32	0-0.5	4.3			5.8
			0.5-1	3.7			6.2
			9-10	2.4			6.5
	Outside of mud volcano (Background)	KGS#11	0-1	4.4			7.1
		KGS#12	0-1	4.3			17.8
Amsterdam mud volcano, Mediterranean Sea	Mud volcano	PC#6	0-0.5	2.4	atmospheric N2	0.24	10.1	Carlier, A. et al. Heterogeneous energetic pathways and carbon sources on deep eastern Mediterranean cold seep communities. Mar Biol 157, 2545-2565 (2010)	DOI: 10.1007/s00227-010-1518-1
			2-2.5	2.8			11.7
			9-10	4.6			19.4
		PC#8	0-0.5	3.7			14
			2-2.5	2.7			12.7
			9-10	4.2			18.2
		PC#10	0-0.5	2.9			11
			2-2.5	3.5			13.9
			9-10	3.4			21.6
		PC#13	0-0.5	2.8			13.6
			2-2.5	2.7			15.8
			7-8	3			10.3
		PC#16	0-2	2.5			16.3
			6-8	3.2			19.4
		PC#1	0-0.5	2.9			5.2
			0.5-1	3			5.2
			9-10	2.9			5.2
		PC#3	0-1	1.3			9.1
			2-3	1.2			10.1
			14-15	3.4			18.9
	Outside of mud volcano (Background)	KGS#24	0-0.5	4			21.7
		MTB#5	0-1	4.3			6.8
Site F, South China Sea	Methane seep	SQ_62_1	0-4	3.72	atmospheric N2	1	7.6	Jing, H. et al. Anaerobic methane oxidation coupled to denitrification is an important potential methane sink in deep-sea cold seeps. Sci Total Environ 748, 142459 (2020)	DOI: 10.1016/j.scitotenv.2020.142459
		SQ_62_2	4-8	3.5			7.06
		SQ_62_3	8-12	3.59			7.28
Haima seep, South China Sea	Methane seep	SQ_54_1	0-4	4.82	atmospheric N2	1	7.76
		SQ_54_2	4-8	5.06			7.56
		SQ_54_3	8-12	5.02			7.78
		SQ_58_1	0-4	4.69			7.66
		SQ_58_2	4-8	4.86			7.52
		SQ_58_3	8-12	5.15			7.7
		SQ_79_1	0-4	4.49			7.86
		SQ_79_2	4-8	4.38			8.55
		SQ_79_3	8-12	4.19			8.97
		SQ_81_1	0-4	5.07			7.41
		SQ_81_2	4-8	5.26			7.71
		SQ_81_3	8-12	5.07			7.77
Xisha Trough, South China Sea	Background	SQ_82_1	0-4	5	atmospheric N2	1	8
		SQ_82_2	4-8	5.08			8.28
		SQ_82_3	8-12	5.13			8.34
		SQ_83_1	0-4	5.56			7.49
		SQ_83_2	4-8	5.15			7.89
		SQ_83_3	8-12	4.8			8.66
		SQ_84_1	0-4	5.38			6.87
		SQ_84_2	4-8	5.08			7.08
		SQ_84_3	8-12	4.95			7.62
		SQ_87_1	0-4	5.42			7.56
		SQ_87_2	4-8	5.38			7.38
