# Supplementary material for: Phylogenetically and catabolically diverse diazotrophs reside in deep-sea cold seep sediments
Source: Nat Commun. 2022 Aug 19;13:4885. doi: 10.1038/s41467-022-32503-w (PMC9391474; doi:10.1038/s41467-022-32503-w)
Supplement: Supplementary file 15 — Source data [file 41467_2022_32503_MOESM15_ESM.xlsx]

## Sheet: Figure 3a
Seep sites	WGoM_0.03|843914	Haima1_0.04|184742	Haima1_0.04|318041	Haima1_0.2|129380	Haima1_0.2|317247	Haima1_a_0.28|410544	Haima1_b_0.28|16540	Haima3_0.12|29799	Haima3_0.12|243523	Haima3_0.28|15185	Haima3_0.28|65389	Haima3_0.76|286363	Haima5_0.06|479590	Haima5_0.06|587441	Haima5_0.14|142273	Haima5_0.3|218532	HM_2.8|03355	HM_a_3.8|01004	HY4_0.02|114225	HY4_0.02|283369	HY4_0.18|134497	HY4_0.24|51787	JL_0.14|18227	JL_0.1|09505	MS|14356	MS|79396	SB_1.5|24629	SB_1.5|45496	SB_1|44563	SB_2|256463	SF_0.02|183541	SF_0.18|228320	SF_0.2|88077	WGoM_0.03|19081	WGoM_0.03|29878	WGoM_0.03|33275	WGoM_0.03|86097	WGoM_0.03|93280	WGoM_0.03|222052	WGoM_0.03|462858	WGoM_0.03|881325	Haima5_0.22|81822	JL_0.06|173305	JL_0.1|175861	SB_1.5|17551	SB_1.5|76416	SF_0.26|213025	WGoM_0.03|88388	WGoM_0.03|117866
ENP_18.1	0	0	0	0	0	0	0	0	0	0	0	0	0	0	0	0	0	0	0	0	0	0	0	0	0	0	0	0	0	0	0	0	0	0	0	0	0	0	0	0	0	0	0	0	0	0	0	0	0
ENP_2	0	0	0	0	0	0	0	0	0	0	0	0	0	0	0	0	0	0	0	0	0	0	0	0	0	0	0	0	0	0	0	0	0	0	0	0	0	0	0	0	0	0	0	0	0	0	0	0	0
ENP_20.69	0	0	0	0	0	0	0	0	0	0	0	0	0	0	0	0	0	0	0	0	0	0	0	0	0	0	0	0	0	0	0	0	0	0	0	0	0	0	0	0	0	0	0	0	0	0	0	0	0
ENP_3.55	0	0	0	0	0	0	0	0	0	0	0	0	0	0	0	0	0	0	0	0	0	0	0	0	0	0	0	0	0	0	0	0	0	0	0	0	0	0	0	0	0	0	0	0	0	0	0	0	0
ENP_35.65	0	0	0	0	0	0	0	0	0	0	0	0	0	0	0	0	0	0	0	0	0	0	0	0	0	0	0	0	0	0	0	0	0	0	0	0	0	0	0	0	0	0	0	0	0	0	0	0	0
ENP_68.55	0	0	0	0	0	0	0	0	0	0	0	0	0	0	0	0	0	0	0	0	0	0	0	0	0	0	0	0	0	0	0	0	0	0	0	0	0	0	0	0	0	0	0	0	0	0	0	0	0
ENP_8.6	0	0	0	0	0	0	0	0	0	0	0	0	0	0	0	0	0	0	0	0	0	0	0	0	0	0	0	0	0	0	0	0	0	0	0	0	0	0	0	0	0	0	0	0	0	0	0	0	0
GoM_a_0.15	0	0	0	0	0	0	0	0	0	0	0	0	0	0	0	0	0	0	0	0	52721.8	0	0	0	0	0	0	0	0	0	0	0	0	0	0	0	0	0	0	0	0	0	0	0	0	0	0	0	0
GoM_b_0.15	0	0	0	0	0	0	889.569	0	0	0	84374.3	0	337.497	0	0	0	0	0	0	0	4541.5	0	0	0	0	0	0	0	0	253.123	0	0	0	0	0	0	0	0	0	0	0	3543.72	168.749	0	5399.96	0	1340.24	590.62	0
GoM_c_0.15	0	0	0	107.946	0	0	94.8404	0	0	0	37834.9	0	0	0	0	0	0	0	0	0	1848.71	0	216.679	0	0	0	0	0	0	0	0	0	0	0	0	0	0	108.34	0	0	0	17379.2	0	0	16569.6	971.51	8198.22	539.728	0
GoM_d_0.15	0	0	0	0	0	0	332	0	0	0	72282.4	0	323.895	142.742	0	0	0	0	0	0	1056.6	0	0	0	0	0	0	0	215.93	0	0	0	0	0	0	0	0	108.359	0	107.965	0	7179.66	0	0	9554.89	1241.6	3322.74	863.719	0
GoM_e_0.15	0	0	0	304.676	0	0	0	0	0	0	40521.8	0	243.74	161.126	0	0	0	0	0	0	775.242	0	0	0	0	0	0	0	0	0	0	0	0	0	0	0	0	0	0	243.74	0	16025.9	0	121.429	15172.8	1157.77	6533.48	1279.64	0
Haima1_0.04	0	25511.5	73829.7	0	0	0	0	505.683	0	4045.46	16687.5	0	0	3342.85	0	3539.78	0	0	1522.58	996.865	205872	0	1015.06	0	505.683	0	0	0	0	2528.41	0	0	0	0	0	0	0	0	0	0	0	505.683	0	0	5562.51	0	12048.8	0	0
Haima1_0.12	0	9410.07	42556.9	0	0	3530.36	439.885	1001.34	0	3004.02	13017.4	0	500.67	1985.83	628.695	0	0	0	0	2467.46	277818	500.67	0	0	2002.68	0	0	0	0	4005.36	0	0	0	0	0	0	0	2009.99	0	0	0	2002.68	0	0	500.67	0	5964.66	0	0
Haima1_0.2	0	311.439	2308.8	4302.77	2203.86	0	2305.11	1784.07	0	1049.46	51108.5	0	1469.24	2081.25	1054.25	1259.35	0	0	0	0	226977	104.946	2949.2	842.629	0	0	0	0	0	6401.68	0	0	0	0	0	0	0	737.3	0	0	0	3043.42	0	0	1049.46	0	6772.21	0	0
Haima1_a_0.28	0	176.226	178.148	3028.52	0	3559.16	4382.56	1959.63	0	2672.22	72506.4	0	712.593	706.598	671.107	2137.78	0	0	0	702.377	199624	0	536.395	0	0	0	0	0	0	6591.49	0	0	0	0	0	0	0	0	0	0	0	2672.22	0	0	1781.48	0	6013.31	0	0
Haima1_b_0.28	0	253.47	1024.94	3074.82	0	2710.18	6190.99	2049.88	0	3587.29	82507.8	0	0	338.773	804.392	1281.18	0	0	0	126.281	205376	128.118	1157.27	128.585	640.588	0	0	0	0	6149.65	0	0	0	0	0	0	0	900.097	0	0	0	2946.71	0	0	1153.06	0	3942.97	0	0
Haima3_0.12	0	0	321.177	642.354	0	754.903	0	23124.7	8243.54	7387.07	11883.5	8350.6	1927.06	0	806.608	0	0	0	0	1582.86	234482	0	322.349	0	0	0	2901.14	8350.6	0	5138.83	1796.41	2232.01	628.638	0	0	0	0	967.047	0	0	0	23767.1	0	0	4175.3	0	21044.6	0	0
Haima3_0.2	0	0	0	1498.3	0	31694.7	0	8240.63	3662.5	220999	12735.5	2996.59	1498.3	0	0	0	0	0	0	1476.81	384172	0	0	751.882	749.148	0	4511.29	12735.5	0	12735.5	12570.4	8924.87	15396.2	0	0	0	0	0	0	0	0	8989.77	0	0	0	0	8181.13	0	0
Haima3_0.28	0	0	0	242.667	0	855.556	213.206	3882.67	0	39312	13104	3640	728.001	0	304.719	0	0	0	487.105	0	303744	0	730.658	0	0	0	1948.42	3640	0	6552.01	2262.15	0	712.456	0	0	0	0	0	0	0	0	16501.3	0	0	2669.34	0	21682.3	0	0
Haima3_0.36	0	0	0	0	0	13697.1	0	0	0	19425	15540	116550	3885	0	0	0	0	0	0	0	186300	0	7798.36	0	0	0	19495.9	54390.1	0	27195	0	0	0	0	0	0	0	0	0	0	0	3885	0	0	3885	0	3856.95	0	0
Haima3_0.76	0	0	0	0	0	17586.4	0	0	0	85511.2	12826.7	168885	4275.56	0	0	0	0	0	0	0	315912	0	0	0	0	0	10727.9	12826.7	0	29928.9	0	0	0	0	0	0	0	0	0	0	0	0	0	0	0	0	10611.7	0	0
Haima5_0.06	0	0	0	1314.92	386.74	0	339.788	17248.6	0	0	37823.2	0	2784.53	4397.31	1068.39	2397.79	0	0	0	0	261229	0	543.412	155.261	0	0	0	0	0	4718.23	0	0	0	0	0	0	0	1009.19	0	0	0	8972.37	0	0	3790.05	0	20272.4	0	0
Haima5_0.14	0	0	0	9937.84	0	0	86.4488	15841.5	0	393.578	67892.2	0	1475.92	650.444	2594.65	196.789	0	0	0	0	193357	0	987.535	98.7536	0	0	0	0	0	1967.89	0	0	0	0	0	0	0	0	0	0	0	4624.54	0	0	2066.28	0	8010.09	0	0
Haima5_0.22	0	0	0	0	0	0	0	4420.29	0	96.0933	1153.12	0	0	127.046	120.665	576.56	0	0	0	0	224289	0	385.776	192.888	0	0	0	0	0	2594.52	0	0	0	0	0	0	0	0	0	0	0	43049.8	0	0	10089.8	480.467	27093.5	0	0
Haima5_0.3	0	0	0	2096.75	0	117.339	0	21766.3	0	2096.75	29354.5	0	2895.51	1056.06	626.882	2396.29	0	0	0	0	201876	0	200.419	0	0	0	0	0	99.8452	2695.82	0	0	0	0	0	0	0	100.21	0	0	0	10483.8	0	0	3694.27	0	23789.8	0	0
Haima5_0.02	0	0	0	2536.74	441.172	129.618	0	103786	0	0	24154.2	0	772.052	3062.22	276.992	1985.28	0	0	0	0	214473	0	442.783	0	0	0	0	0	0	3308.79	0	0	0	0	0	0	0	110.696	0	0	0	2647.03	0	0	772.052	0	7445.78	0	0
HM_a_0.1	0	0	0	0	0	0	0	0	0	0	0	0	0	0	0	0	0	0	0	0	81809.6	0	0	0	0	0	0	0	0	0	0	41495.5	0	0	0	0	0	0	0	0	0	0	0	0	0	0	0	0	0
HM_a_3.8	0	0	0	0	0	0	0	0	0	0	0	0	0	0	0	0	179642	214885	0	0	0	0	0	0	0	0	0	0	0	0	0	0	0	0	0	0	0	0	0	0	0	0	0	0	0	0	0	0	0
HM_b_3.8	0	0	0	0	0	0	0	0	0	0	0	0	0	0	0	0	68226.7	0	0	0	309308	0	0	0	0	0	0	0	0	11958.9	0	0	0	0	0	0	0	0	0	0	0	0	0	0	0	0	0	0	0
HM_2.8	0	0	0	0	0	0	0	0	0	0	0	0	0	0	0	0	276914	8773.16	0	0	0	0	0	0	0	0	0	0	0	0	0	0	0	0	0	0	0	0	0	0	0	0	0	0	0	0	0	0	0
HM_b_0.1	0	0	0	0	0	0	0	0	0	0	0	0	0	0	0	0	252879	0	0	0	0	0	0	0	0	0	0	0	0	19240	0	0	0	0	0	0	0	0	0	0	0	0	0	0	0	0	0	0	0
HM_c_0.1	0	0	0	0	0	0	0	0	0	0	0	0	0	0	0	0	475190	0	0	0	0	0	0	0	0	0	0	0	0	0	0	0	0	0	0	0	0	0	0	0	0	0	0	0	0	0	0	0	0
HY4_0.08	0	0	0	0	0	0	0	0	0	0	0	0	52700.9	0	0	0	0	0	185126	181809	77363.4	131752	0	0	0	0	0	0	0	52700.9	98255.9	52320.4	25787.8	0	0	0	0	0	0	0	0	0	0	0	0	0	0	0	0
HY4_0.24	0	0	0	0	0	3738.85	0	0	0	41358.5	0	0	143164	0	0	0	0	0	0	0	133880	540842	0	0	0	0	0	0	0	127257	0	0	3113.49	0	0	0	0	0	0	0	0	0	0	0	0	0	0	0	0
HY4_0.26	0	0	0	0	0	7905.11	0	0	0	63229.4	2690.61	0	135876	0	0	0	0	0	0	2652.04	156673	462785	0	0	0	2017.96	0	0	0	122423	0	0	1316.58	0	0	0	0	0	0	0	0	0	0	0	0	0	0	0	0
HY4_0.1	0	0	0	0	0	0	0	0	0	18227.4	0	0	145819	0	0	0	0	0	45734.8	44915.2	321087	273411	0	0	0	9113.69	0	0	0	54682.2	33983.3	0	8919.09	0	0	0	0	0	0	0	0	0	0	0	0	0	0	0	0
HY4_0.18	0	0	0	0	0	0	0	0	0	49541.7	0	0	178350	0	0	0	0	0	0	0	148684	432664	0	0	0	3302.78	0	0	0	168442	12315.5	0	6464.52	0	0	0	0	0	0	0	0	0	0	0	0	0	0	0	0
HY4_0.02	0	0	0	0	0	0	0	0	0	0	0	0	0	0	0	0	0	0	473979	201710	0	15741.8	0	0	0	0	0	0	0	0	14674.6	0	0	0	0	0	0	0	0	0	0	0	0	0	0	0	0	0	0
JL_0.02	0	0	0	767.651	0	451.077	2697.82	0	0	9979.47	45675.2	0	767.651	0	6265.65	0	0	0	0	0	298250	0	12327.2	5393.17	383.826	0	0	0	0	2302.95	3220.23	0	0	0	0	0	0	0	0	0	0	1151.48	3838.26	0	5373.56	0	12574.8	383.826	0
JL_0.06	0	0	0	0	0	1092.41	816.689	464.77	0	16731.7	57166.8	0	0	0	1167.23	0	0	0	0	0	225604	0	9329.33	3731.73	0	0	0	0	0	2323.85	0	2768.49	0	0	0	0	0	0	0	0	0	2323.85	4647.7	0	7436.33	0	23070.7	0	0
JL_0.1	0	0	0	1779.17	0	0	4019.57	0	0	3558.33	72945.9	0	0	0	2872.43	0	0	0	0	0	175859	0	6887.55	9183.4	0	0	0	0	0	1779.17	0	0	0	0	0	0	0	0	0	0	0	3812.5	3304.17	4051.93	14741.7	0	57783.9	0	0
JL_0.14	0	0	0	2298.45	0	0	3304.49	0	0	2507.4	41163.2	0	0	0	3935.71	0	0	0	0	0	216349	0	11953.6	7759.38	0	0	0	0	0	3134.26	0	0	0	0	0	0	0	0	0	0	0	5014.81	1253.7	0	22357.7	417.901	45844.6	0	0
MS	0	0	0	0	0	894.787	0	0	0	4568.3	172834	0	761.383	0	0	0	0	0	0	0	32040.4	0	0	0	646414	147708	0	0	0	761.383	0	0	0	0	0	0	0	0	0	0	0	0	0	0	0	0	0	0	0
SB_0	0	0	0	0	0	0	0	0	0	0	0	0	0	0	0	0	0	0	0	955794	0	0	0	0	0	0	0	0	0	0	0	0	0	0	0	0	0	0	0	0	0	0	0	0	0	0	0	0	0
SB_0.2	0	0	0	0	0	0	0	0	0	0	0	0	0	0	0	0	0	0	0	0	0	0	0	0	0	0	0	0	0	0	0	0	0	0	0	0	0	0	0	0	0	0	0	0	20337.6	0	0	4067.52	0
SB_0.6	0	0	0	0	0	0	0	0	0	0	0	0	0	0	0	0	0	0	0	0	3813.97	0	0	0	0	0	0	0	0	0	0	0	0	0	0	0	0	0	0	0	0	5066.34	0	0	93727.2	0	8028.27	0	0
SB_1	0	0	0	0	0	1836.29	0	0	0	390.629	0	0	0	0	0	0	0	0	0	0	0	0	0	0	0	0	9409.31	3906.29	21875.2	390.629	0	0	0	0	0	0	0	0	0	0	0	4296.92	0	0	22265.8	90625.9	2714.66	0	0
SB_1.5	0	0	0	0	0	0	0	0	0	0	0	0	988.104	0	0	0	0	0	0	0	2486.59	705.788	0	0	0	0	13600.6	15809.7	1270.42	1270.42	0	0	0	0	0	0	0	0	0	0	0	1552.73	0	0	19338.6	15668.5	2242.22	0	0
SB_2	0	0	0	0	0	0	0	0	0	0	0	0	3815.7	3363.2	0	0	0	0	0	0	3111.86	1907.85	0	0	0	0	111059	42608.7	20350.4	20986.4	0	0	0	0	0	0	0	638.271	0	0	0	2543.8	0	0	17170.7	70590.5	2525.43	0	0
SB_2.5	0	0	0	0	0	0	0	0	0	0	0	0	18660	1027.94	0	0	0	0	0	0	0	16327.5	0	0	0	0	0	0	35765	34987.5	0	0	0	0	0	0	0	0	0	0	0	0	0	0	6219.99	135285	0	0	0
SF_0.08	0	0	0	2394.21	0	8441.11	382.461	0	0	15235.9	29165.8	0	0	0	3006.42	0	0	0	436.899	0	341664	435.31	436.899	655.348	1741.24	0	0	0	0	18065.4	1623.19	1296.5	0	0	0	0	0	0	0	0	0	2611.86	0	0	3482.48	0	10372	217.655	0
SF_0.1	0	0	0	1297.77	0	10930.3	570.109	865.183	0	31146.6	26388.1	0	432.591	285.968	271.604	0	0	0	0	0	321326	0	0	0	1946.66	0	0	0	216.296	11247.4	1209.79	1717.87	1058.39	0	0	0	0	0	0	0	0	1514.07	216.296	0	1297.77	0	6871.49	0	0
SF_0.12	0	0	0	0	0	12615.5	1571.9	0	0	14312.9	33993.1	0	0	0	0	0	0	0	0	0	332672	0	0	0	0	0	0	0	0	19680.2	0	1776.19	0	0	0	0	0	0	0	0	0	894.554	1789.11	0	1789.11	0	10657.1	0	0
SF_0.2	0	0	0	1427.28	0	13418.9	0	1070.46	0	12131.9	59945.9	0	2140.93	0	896.126	0	0	0	0	0	458153	356.821	0	0	6065.96	0	0	0	0	23550.2	10976.8	2125.47	9428.46	0	0	0	0	0	0	0	0	0	0	0	356.821	0	2479.71	0	0
SF_0.26	0	0	0	823.732	0	13068.8	1085.59	0	0	83608.8	48600.2	0	0	0	517.183	0	0	0	413.369	0	358331	0	413.369	413.369	2471.2	0	0	0	0	18534	1919.71	1635.57	403.072	0	0	0	0	0	0	0	0	7825.45	0	0	8237.32	0	45795.9	0	0
SF_0.02	0	0	0	11663.2	0	9360.72	1249.66	0	0	18206	4835.97	0	1706.81	0	1786.05	0	0	0	1142.03	1962.73	499440	568.937	571.014	0	3982.56	1137.87	0	0	0	41532.4	22540.5	5083.47	1670.37	0	0	0	0	285.507	0	0	0	0	0	0	284.469	0	0	0	0
SF_0.18	0	0	0	2119.83	0	8470.28	1365.81	0	0	10740.5	53843.8	0	1695.87	0	709.838	0	0	0	709.19	139.296	500248	282.645	567.352	141.838	2119.83	0	0	0	0	20774.4	21210.3	8137.51	16596.6	0	0	0	0	0	0	0	0	1413.22	0	0	141.322	0	3788.15	0	0
SMM_0.3	0	0	0	338.015	0	14002.7	222.733	30421.3	0	121685	13267.1	84.5037	2112.59	0	318.336	84.5037	0	0	0	0	288373	1267.56	254.436	0	5323.73	169.007	0	0	0	29745.3	0	0	0	0	0	0	0	0	0	0	0	0	0	336.79	0	0	1761.77	0	0
WGM_0.03	454.965	0	0	48.309	0	0	0	241.545	0	0	294588	0	1400.96	4981.87	0	0	0	0	0	0	34890.8	0	96.9706	0	0	0	0	0	386.472	1207.73	0	0	0	3719.79	6328.48	3006.09	15169	1260.62	1111.11	107729	5639.34	7004.81	0	0	3526.56	27101.4	2877.61	117632	3561.91
WGM_0.15	0	0	0	0	0	0	0	0	0	0	0	0	0	0	0	0	0	0	0	0	0	0	0	0	0	0	0	0	0	0	0	0	0	0	0	0	0	0	0	0	0	5114.44	0	0	1704.81	11933.7	5077.51	0	0
[truncated: 153 more columns]

## Sheet: Figure 3b
Different types of seep	RPKM
mud_volcano	14.12
mud_volcano	23.0986
mud_volcano	5.67687
mud_volcano	9.38555
mud_volcano	13.1214
mud_volcano	35.858
mud_volcano	41.1192
oil_and_gas_seep	5.98036
oil_and_gas_seep	24.8064
oil_and_gas_seep	32.2191
oil_and_gas_seep	61.9299
oil_and_gas_seep	62.9197
oil_and_gas_seep	66.6296
oil_and_gas_seep	52.1782
oil_and_gas_seep	10.2647
oil_and_gas_seep	64.1077
oil_and_gas_seep	67.1965
oil_and_gas_seep	71.0111
oil_and_gas_seep	71.242
oil_and_gas_seep	93.7133
oil_and_gas_seep	85.1684
oil_and_gas_seep	84.5431
oil_and_gas_seep	86.9704
methane_seep	90.4609
methane_seep	97.7664
methane_seep	107.11
methane_seep	101.263
methane_seep	108.848
methane_seep	116.068
methane_seep	110.505
methane_seep	104.9
methane_seep	84.3789
methane_seep	77.4287
methane_seep	87.8676
methane_seep	96.2874
methane_seep	91.1677
methane_seep	77.923
methane_seep	92.381
methane_seep	23.5428
methane_seep	44.1015
methane_seep	55.7032
methane_seep	48.7075
methane_seep	41.3221
methane_seep	68.0035
methane_seep	101.44
methane_seep	95.5014
methane_seep	99.8109
methane_seep	69.8422
methane_seep	105.335
methane_seep	92.7794
methane_seep	94.823

## Sheet: Figure 6
MAGs	Gene function	Start	End	Direction	Gene
HM_cbin_52	Others	130	462	1	Others
HM_cbin_52	Others	522	1712	-1	Others
HM_cbin_52	Nitrogen fixation	1965	2786	1	nifH
HM_cbin_52	Nitrogen regulation	2801	3118	1	nifI1
HM_cbin_52	Nitrogen regulation	3144	3521	1	nifI2
HM_cbin_52	Nitrogen fixation	3522	5126	1	nifD
HM_cbin_52	Nitrogen fixation	5153	6523	1	nifK
HM_cbin_52	Nitrogenase metal cofactor biosynthesis	6751	8322	1	nifE
HM_cbin_52	Nitrogen fixation	8393	9808	1	nifK
HM_cbin_52	Transporters	10182	10997	1	yvgL
HM_cbin_52	Transporters	11041	11706	1	yvgM
HM_cbin_52	Transporters	11722	12852	1	potA
HM_cbin_52	Others	13052	14632	-1	Others
HM_cbin_52	Transporters	14660	17368	-1	tauA
HM_cbin_52	Others	17738	18619	-1	Others
HM_cbin_52	Transporters	18824	20056	-1	amt
HM_cbin_52	Nitrogen regulation	20031	20375	-1	p-II
HM_cbin_52	Transporters	20539	21756	1	amt
HM_cbin_52	Others	22449	23246	1	Others
HM_cbin_52	Others	23322	23606	-1	Others
HM_cbin_52	Others	23884	24117	-1	Others
HM_cbin_52	Others	24272	24616	-1	Others
HM_cbin_52	Others	24636	25028	-1	Others
HM_cbin_52	Others	25053	25850	-1	Others
HM_cbin_52	Others	26101	26841	-1	Others
HM_cbin_52	Transcriptional regulator	26976	27344	-1	arsR
HM_cbin_52	Others	27393	27638	-1	Others
HM_cbin_52	Others	27648	27953	-1	Others
HM_cbin_52	Others	28175	29236	1	Others
HM_cbin_52	Others	29319	29552	1	Others
HM_cbin_52	Others	29684	30067	1	Others
HM_cbin_52	Transcriptional regulator	30309	30581	1	arsR
HM_cbin_52	Others	31100	32071	1	Others
HM_cbin_52	Others	32193	32423	1	Others
HM_cbin_52	Others	32563	32883	1	Others
HM_cbin_52	Others	33226	34179	1	Others
HM_cbin_52	Arsenic resistance	34179	35231	1	acr3
HM_cbin_52	Others	35519	35713	1	Others
HM_cbin_52	Transcriptional regulator	35812	36171	1	arsR
HM_cbin_52	Others	36324	36638	-1	Others
HM_cbin_52	Others	36997	37527	-1	Others
HM_cbin_52	Others	37610	38146	-1	Others
HM_cbin_52	Others	38479	39267	1	Others
HM_cbin_52	Others	39970	41895	1	Others
HM_cbin_52	Retrotransposable elements	43466	45199	1	dbh
HMR_13C2018	Nitrogenase metal cofactor biosynthesis	450	1322	-1	nifB
HMR_13C2018	Nitrogen fixation	1564	2919	-1	nifK
HMR_13C2018	Nitrogenase metal cofactor biosynthesis	2916	4274	-1	nifE
HMR_13C2018	Nitrogen fixation	4294	5676	-1	nifK
HMR_13C2018	Nitrogen fixation	5697	7316	-1	nifD
HMR_13C2018	Nitrogen regulation	7327	7704	-1	nifI2
HMR_13C2018	Others	7670	7852	-1	Others
HMR_13C2018	Nitrogen regulation	7873	8199	-1	nifI1
HMR_13C2018	Nitrogen fixation	8362	9186	-1	nifH
HMR_13C2018	Others	9615	9839	-1	Others
HMR_13C2018	Transcriptional regulator	9824	11053	-1	fis
HMR_13C2018	Transpose helper protein	11280	13634	-1	aaa
HMR_13C2018	Retrotransposable elements	13942	14889	-1	rt
HMR_13C2018	Others	15021	15950	-1	Others
HMR_13C2018	Others	15947	17329	-1	Others
HMR_13C2018	Transpose helper protein	17332	19197	-1	aaa
HMR_13C2018	Others	19241	19894	-1	Others
HMR_13C2018	Retrotransposable elements	19891	20790	-1	nt
HMR17_21	Nitrogen fixation	2	1042	-1	nifD
HMR17_21	Nitrogen regulation	1042	1452	-1	nifI2
HMR17_21	Nitrogen regulation	1527	1859	-1	nifI1
HMR17_21	Nitrogen fixation	1964	2797	-1	nifH
HMR17_21	Retrotransposable elements	4408	4683	1	nt
HMR17_21	Others	4670	5086	1	Others
HM_sbin_21_2	Transporters	2	811	-1	modB
HM_sbin_21_2	Transporters	825	1568	-1	modA
HM_sbin_21_2	Others	1630	1854	-1	Others
HM_sbin_21_2	Nitrogen fixation	1955	3289	-1	nifK
HM_sbin_21_2	Nitrogenase metal cofactor biosynthesis	3264	3740	-1	nifE
HM_sbin_21_2	Nitrogenase metal cofactor biosynthesis	3774	4709	-1	nifE
HM_sbin_21_2	Nitrogen fixation	4720	6078	-1	nifK
HM_sbin_21_2	Nitrogen fixation	6071	7687	-1	nifD
HM_sbin_21_2	Nitrogen regulation	7684	8040	-1	nifI2
HM_sbin_21_2	Nitrogen regulation	8041	8358	-1	nifI1
HM_sbin_21_2	Nitrogen fixation	8355	9170	-1	nifH
HM_sbin_21_2	Transcriptional regulator	9481	10059	1	nikR
HM_sbin_21_2	Transporters	10509	11711	1	amt
HM_sbin_21_2	Nitrogen regulation	11734	12063	1	p-II
HM_sbin_21_2	Others	12429	12899	-1	Others
HM_sbin_21_2	Others	13134	13319	-1	Others
HM_sbin_21_2	Retrotransposable elements	13738	14721	-1	re
HM_sbin_21_2	Others	15038	15835	-1	Others
SB_cbin_23	Others	274	483	-1	Others
SB_cbin_23	Others	480	737	-1	Others
SB_cbin_23	Transposable elements	986	1303	1	xerC
SB_cbin_23	Nitrogen fixation	1736	2560	1	nifH
SB_cbin_23	Nitrogen regulation	2622	2978	1	nifI1
SB_cbin_23	Nitrogen regulation	2975	3352	1	nifI2
SB_cbin_23	Nitrogen fixation	3367	5040	1	nifD
SB_cbin_23	Nitrogen fixation	5170	6546	1	nifK
SB_cbin_23	Nitrogenase metal cofactor biosynthesis	6624	7967	1	nifE
SMM_sbin_21	Retrotransposable elements	296	655	1	hnh
SMM_sbin_21	Others	785	1507	-1	Others
SMM_sbin_21	Transporters	1514	2236	-1	modB
SMM_sbin_21	Transporters	2240	2989	-1	nitT/tauT
SMM_sbin_21	Transporters	3008	3937	-1	tauA
SMM_sbin_21	Nitrogen fixation	3927	5228	-1	nifK
SMM_sbin_21	Nitrogen fixation	5225	6595	-1	nifD
SMM_sbin_21	Nitrogen regulation	6605	6961	-1	nifI2
SMM_sbin_21	Nitrogen regulation	6958	7275	-1	nifI1
SMM_sbin_21	Nitrogen fixation	7286	8110	-1	nifH

## Sheet: Figure 7
Genes	Samples	Type of cold seeps	nucl_diversity	pNpS_variants
nifH	SMM_0.3	gas hydrate	0.016619	0.0567413
nifH	SMM_0.3	gas hydrate	0.00422067	0.426577
nifH	WGM_0.03	asphalt volcano	0.0202597	0.236422
nifH	HM_b_3.8	mud volcano	0.0106329	0.128957
nifH	MS	mud volcano	0.00861813	0.0354633
nifH	GoM_b_0.15	oil and gas seep	0.011811	0.170224
nifH	GoM_c_0.15	oil and gas seep	0.0205584	0.113483
nifH	GoM_d_0.15	oil and gas seep	0.0112281	NA
nifH	GoM_e_0.15	oil and gas seep	0	NA
nifH	HY4_0.24	oil and gas seep	0.00931053	0.567413
nifH	HY4_0.26	oil and gas seep	0.0130465	0.119455
nifH	HY4_0.1	oil and gas seep	0.0101821	NA
nifH	HY4_0.18	oil and gas seep	0.0129463	0.42556
nifH	JL_0.02	oil and gas seep	0.012751	0.0788073
nifH	JL_0.06	oil and gas seep	0.0131598	0.0709266
nifH	JL_0.1	oil and gas seep	0.0139281	0.100132
nifH	JL_0.14	oil and gas seep	0.0137908	0.0746596
nifH	SB_0.6	oil and gas seep	0.00140301	NA
nifH	Haima1_0.04	methane seep	0.0180007	0.0709266
nifH	Haima1_0.12	methane seep	0.0152076	0.0986805
nifH	Haima1_0.2	methane seep	0.0199853	0.0522617
nifH	Haima1_0.2	methane seep	0	NA
nifH	Haima1_a_0.28	methane seep	0.0197318	0.0667544
nifH	Haima1_b_0.28	methane seep	0.0184957	0.0486354
nifH	Haima1_b_0.28	methane seep	0	NA
nifH	Haima3_0.12	methane seep	0.018893	0.103166
nifH	Haima3_0.12	methane seep	0.00151753	0
nifH	Haima3_0.2	methane seep	0.0180095	0.0851119
nifH	Haima3_0.28	methane seep	0.0194017	0.0851119
nifH	Haima3_0.28	methane seep	0.00289794	0.284385
nifH	Haima3_0.36	methane seep	0.0106011	0.126092
nifH	Haima3_0.76	methane seep	0.0136893	0.081059
nifH	Haima5_0.06	methane seep	0.0204248	0.0823664
nifH	Haima5_0.06	methane seep	0.0072448	0.213289
nifH	Haima5_0.14	methane seep	0.0203421	0.0975241
nifH	Haima5_0.14	methane seep	0.000937831	0.284385
nifH	Haima5_0.22	methane seep	0.0150312	0.0740104
nifH	Haima5_0.22	methane seep	0.0025195	0.284385
nifH	Haima5_0.3	methane seep	0.0209571	0.105076
nifH	Haima5_0.3	methane seep	0.00292733	0.284385
nifH	Haima5_0.02	methane seep	0.020028	0.0735535
nifH	Haima5_0.02	methane seep	0.00139326	0.142192
nifH	SF_0.08	methane seep	0.0155194	0.0545589
nifH	SF_0.1	methane seep	0.0153212	0.0735535
nifH	SF_0.12	methane seep	0.0150493	0.0545589
nifH	SF_0.2	methane seep	0.0156341	0.0591055
nifH	SF_0.26	methane seep	0.0150423	0.0630459
nifH	SF_0.02	methane seep	0.0163289	0.0680895
nifH	SF_0.18	methane seep	0.0154081	0.0545589
nifD	SMM_0.3	gas hydrate	0.02375	0.0711039
nifD	SMM_0.3	gas hydrate	0.00602127	0.286517
nifD	WGM_0.03	asphalt volcano	0.00451965	0.135097
nifD	HM_b_3.8	mud volcano	0.015943	0.108078
nifD	GoM_b_0.15	oil and gas seep	0.0228804	0.054039
nifD	HY4_0.24	oil and gas seep	0.0199422	0.0450325
nifD	HY4_0.26	oil and gas seep	0.0312041	0.0822333
nifD	HY4_0.1	oil and gas seep	0	NA
nifD	HY4_0.18	oil and gas seep	0.0201216	0.405292
nifD	JL_0.02	oil and gas seep	0.0206927	0.135097
nifD	JL_0.06	oil and gas seep	0.0133035	0.168872
nifD	JL_0.1	oil and gas seep	0.0254069	0.122816
nifD	JL_0.14	oil and gas seep	0.0314269	0.111257
nifD	SB_0.6	oil and gas seep	0	NA
nifD	SB_1.5	oil and gas seep	0.0227612	0.270195
nifD	SB_2	oil and gas seep	0.00316832	NA
nifD	SB_2.5	oil and gas seep	0.0013942	NA
nifD	Haima1_0.04	methane seep	0.0268051	0.054039
nifD	Haima1_0.12	methane seep	0.0209245	0.0853247
nifD	Haima1_0.2	methane seep	0.0324419	0.051118
nifD	Haima1_a_0.28	methane seep	0.0327437	0.0348639
nifD	Haima1_a_0.28	methane seep	0	NA
nifD	Haima1_b_0.28	methane seep	0.0344028	0.0745365
nifD	Haima1_b_0.28	methane seep	0.00329531	0
nifD	Haima3_0.12	methane seep	0.027761	0.0491264
nifD	Haima3_0.12	methane seep	0.0011992	0
nifD	Haima3_0.2	methane seep	0.0285104	0.103921
nifD	Haima3_0.28	methane seep	0.0319511	0.0450325
nifD	Haima3_0.28	methane seep	0	NA
nifD	Haima3_0.36	methane seep	0.0222222	0
nifD	Haima3_0.76	methane seep	0.0295193	0.270195
nifD	Haima5_0.06	methane seep	0.0327254	0.0284416
nifD	Haima5_0.06	methane seep	0.00137942	0.0955056
nifD	Haima5_0.14	methane seep	0.0306975	0.0522958
nifD	Haima5_0.14	methane seep	0.00150846	0.382022
nifD	Haima5_0.22	methane seep	0.0298872	0.0372683
nifD	Haima5_0.22	methane seep	0.0015592	0.0716292
nifD	Haima5_0.3	methane seep	0.0295597	0.0270195
nifD	Haima5_0.3	methane seep	0.00409312	0.102327
nifD	Haima5_0.02	methane seep	0.0281587	0.0400289
nifD	Haima5_0.02	methane seep	0.00210122	0.0716292
nifD	SF_0.08	methane seep	0.0284647	0.0643321
nifD	SF_0.1	methane seep	0.0278859	0.0853247
nifD	SF_0.12	methane seep	0.0192169	0.405292
nifD	SF_0.2	methane seep	0.0279949	0.0859711
nifD	SF_0.26	methane seep	0.02248	0.120087
nifD	SF_0.02	methane seep	0.0342829	0.108078
nifD	SF_0.18	methane seep	0.0240718	0.0794691
nifK	SMM_0.3	gas hydrate	0.03296	0.0664893
nifK	SMM_0.3	gas hydrate	0.0159434	0.280041
nifK	WGM_0.03	asphalt volcano	0.0320621	0.108045
nifK	HM_b_3.8	mud volcano	0.00334245	0.206268
nifK	MS	mud volcano	0.0155735	0.0305582
nifK	GoM_b_0.15	oil and gas seep	0.031882	0.165014
nifK	GoM_d_0.15	oil and gas seep	0	NA
nifK	HY4_0.24	oil and gas seep	0.028764	0.0785783
nifK	HY4_0.26	oil and gas seep	0.0303902	0.0889783
nifK	HY4_0.1	oil and gas seep	0.0228025	0.165014
nifK	HY4_0.18	oil and gas seep	0.031182	0.085945
nifK	JL_0.02	oil and gas seep	0.0228539	0.0647115
nifK	JL_0.06	oil and gas seep	0.0222781	0.0657666
nifK	JL_0.1	oil and gas seep	0.0232044	0.0605985
nifK	JL_0.14	oil and gas seep	0.0261173	0.0474179
nifK	SB_0.6	oil and gas seep	0.0429899	0.068756
nifK	SB_1.5	oil and gas seep	0.0175478	0.068756
nifK	SB_2.5	oil and gas seep	0.00170794	NA
nifK	Haima1_0.04	methane seep	0.0213862	0.0675498
nifK	Haima1_0.12	methane seep	0.0148747	0.0770067
nifK	Haima1_0.2	methane seep	0.0288878	0.0629573
nifK	Haima1_0.2	methane seep	0.0142222	NA
nifK	Haima1_a_0.28	methane seep	0.031532	0.0713025
nifK	Haima1_b_0.28	methane seep	0.0319703	0.067079
nifK	Haima1_b_0.28	methane seep	0.00252257	NA
nifK	Haima3_0.12	methane seep	0.0265364	0.073598
nifK	Haima3_0.12	methane seep	0.00028387	NA
nifK	Haima3_0.2	methane seep	0.033262	0.073598
nifK	Haima3_0.28	methane seep	0.0228248	0.055802
nifK	Haima3_0.28	methane seep	0	NA
nifK	Haima3_0.36	methane seep	0.0245343	0.0261928
nifK	Haima3_0.76	methane seep	0.0290155	0.0740449
nifK	Haima5_0.06	methane seep	0.023812	0.0667915
nifK	Haima5_0.06	methane seep	0.00124085	0.0933469
nifK	Haima5_0.14	methane seep	0.0265668	0.0849339
nifK	Haima5_0.14	methane seep	0.000733691	0.280041
nifK	Haima5_0.22	methane seep	0.0213574	0.0550048
nifK	Haima5_0.22	methane seep	0.00270556	0
nifK	Haima5_0.3	methane seep	0.0247282	0.0678141
nifK	Haima5_0.3	methane seep	0.00196663	0.14002
nifK	Haima5_0.02	methane seep	0.0186151	0.0698474
nifK	Haima5_0.02	methane seep	0.00126793	NA
nifK	SF_0.08	methane seep	0.0295679	0.0717454
nifK	SF_0.1	methane seep	0.0281676	0.0768449
nifK	SF_0.12	methane seep	0.0294186	0.0916747
nifK	SF_0.2	methane seep	0.0284792	0.0602792
nifK	SF_0.26	methane seep	0.0291084	0.0658508
nifK	SF_0.02	methane seep	0.0295994	0.0626637
nifK	SF_0.18	methane seep	0.0299064	0.0714348
